# Supplementary material for: The EMT-induced lncRNA NR2F1-AS1 positively modulates NR2F1 expression and drives gastric cancer via miR-29a-3p/VAMP7 axis
Source: Cell Death Dis. 2022 Jan 26;13(1):84. doi: 10.1038/s41419-022-04540-2 (PMC8791943; doi:10.1038/s41419-022-04540-2)
Supplement: Supplementary file 6 — Table S2 [file 41419_2022_4540_MOESM6_ESM.xlsx]

## Sheet: RNA-seq data of NR2F1-AS1 KD
ensembl_id	gene_name	gene_biotype	description	log2FoldChange	pvalue	padj	siNC_1_FPKM	siNC_2_FPKM	siRNA1#1_FPKM	siRNA1#2_FPKM
ENSG00000124333	VAMP7	protein_coding	vesicle associated membrane protein 7	-1.39169	1.39622e-57	2.15018e-53	19.7488	19.5056	7.1014	7.47675
ENSG00000131238	PPT1	protein_coding	palmitoyl-protein thioesterase 1	0.694098	2.64718e-39	2.03833e-35	30.3025	30.1326	47.3904	47.8838
ENSG00000172216	CEBPB	protein_coding	CCAAT/enhancer binding protein beta	-0.699132	4.59362e-30	2.35806e-26	218.283	225.127	133.472	132.598
ENSG00000006118	TMEM132A	protein_coding	transmembrane protein 132A	-0.775605	4.71879e-29	1.81673e-25	22.8377	23.2054	12.86	13.3426
ENSG00000198830	HMGN2	protein_coding	high mobility group nucleosomal binding domain 2	0.498236	2.03586e-24	6.27045e-21	93.1131	94.3304	128.143	129.787
ENSG00000175390	EIF3F	protein_coding	eukaryotic translation initiation factor 3 subunit F	0.618753	3.74372e-24	9.60889e-21	13.412	13.2554	20.0238	19.8797
ENSG00000167460	TPM4	protein_coding	tropomyosin 4	1.5485	7.59165e-23	1.67016e-19	39.0966	38.2237	101.444	119.002
ENSG00000058091	CDK14	protein_coding	cyclin dependent kinase 14	1.24645	2.06505e-22	3.97522e-19	1.86666	1.97647	4.37734	4.49346
ENSG00000104964	AES	protein_coding	amino-terminal enhancer of split	0.65669	1.31586e-21	2.25158e-18	35.0468	35.8807	55.1371	53.784
ENSG00000142798	HSPG2	protein_coding	heparan sulfate proteoglycan 2	0.492648	1.8135e-21	2.79279e-18	11.4367	11.592	15.7986	15.7667
ENSG00000164171	ITGA2	protein_coding	integrin subunit alpha 2	-1.2151	4.23827e-20	5.93358e-17	53.122	48.1227	20.4072	22.0935
ENSG00000117899	MESD	protein_coding	mesoderm development candidate 2	1.06092	1.61912e-19	2.07787e-16	6.81941	7.12531	14.6734	13.6578
ENSG00000123131	PRDX4	protein_coding	peroxiredoxin 4	0.965945	3.94193e-19	4.66968e-16	44.0534	46.8811	88.7057	84.2779
ENSG00000170802	FOXN2	protein_coding	forkhead box N2	-0.83058	3.34199e-18	3.67619e-15	14.0444	14.5609	7.63048	8.03655
ENSG00000114631	PODXL2	protein_coding	podocalyxin like 2	0.560976	4.50712e-18	4.62731e-15	69.8128	70.6589	99.0167	102.883
ENSG00000198910	L1CAM	protein_coding	L1 cell adhesion molecule	0.484577	5.97767e-18	5.7535e-15	76.6209	77.0886	102.623	106.934
ENSG00000078401	EDN1	protein_coding	endothelin 1	1.47499	7.38523e-18	6.69015e-15	2.64475	2.62085	6.97008	7.2957
ENSG00000060491	OGFR	protein_coding	opioid growth factor receptor	0.985456	2.40201e-17	2.05505e-14	12.7501	11.5876	23.1437	23.8441
ENSG00000140859	KIFC3	protein_coding	kinesin family member C3	0.422665	6.02774e-16	4.88564e-13	19.8129	19.7539	25.8908	25.7845
ENSG00000086827	ZW10	protein_coding	zw10 kinetochore protein	1.04722	7.36697e-16	5.47489e-13	4.58248	4.92117	9.5027	9.60003
ENSG00000143375	CGN	protein_coding	cingulin	-2.30677	7.46576e-16	5.47489e-13	1.15809	1.0305	0.228736	0.20319
ENSG00000163082	SGPP2	protein_coding	sphingosine-1-phosphate phosphatase 2	-1.39771	8.37484e-16	5.86239e-13	3.9622	3.89849	1.45712	1.45069
ENSG00000084207	GSTP1	protein_coding	glutathione S-transferase pi 1	0.363217	1.49495e-15	1.00097e-12	282.766	277.198	350.092	351.775
ENSG00000138347	MYPN	protein_coding	myopalladin	0.970843	3.5128e-15	2.25404e-12	7.22234	6.58944	12.8156	13.5827
ENSG00000117298	ECE1	protein_coding	endothelin converting enzyme 1	0.597575	8.38933e-15	5.16783e-12	18.954	18.9933	28.523	27.4189
ENSG00000162572	SCNN1D	protein_coding	sodium channel epithelial 1 delta subunit	-1.75038	3.50782e-14	2.07771e-11	3.55112	3.35926	0.88868	1.11329
ENSG00000164038	SLC9B2	protein_coding	solute carrier family 9 member B2	-1.0453	5.96108e-14	3.40003e-11	6.39497	6.79108	2.9696	3.25194
ENSG00000102962	CCL22	protein_coding	C-C motif chemokine ligand 22	-2.76478	1.07352e-13	5.90435e-11	4.75753	4.28373	0.501011	0.795536
ENSG00000008256	CYTH3	protein_coding	cytohesin 3	0.736746	1.22199e-13	6.44847e-11	8.19292	7.78301	12.6647	13.2934
ENSG00000147689	FAM83A	protein_coding	family with sequence similarity 83 member A	-0.811141	1.2562e-13	6.44847e-11	13.5334	12.7155	7.07074	7.5121
ENSG00000173237	C11orf86	protein_coding	chromosome 11 open reading frame 86	-0.421952	1.66666e-13	8.27955e-11	150.877	151.026	109.063	110.496
ENSG00000170004	CHD3	protein_coding	chromodomain helicase DNA binding protein 3	0.535046	2.06222e-13	9.92442e-11	24.295	25.5168	35.0539	35.2539
ENSG00000134508	CABLES1	protein_coding	Cdk5 and Abl enzyme substrate 1	0.820854	2.42575e-13	1.13202e-10	4.12106	4.25345	7.37425	7.03062
ENSG00000115350	POLE4	protein_coding	polymerase (DNA) epsilon 4, accessory subunit	0.664926	2.73957e-13	1.24086e-10	16.4769	16.141	25.2849	25.1237
ENSG00000086062	B4GALT1	protein_coding	beta-1,4-galactosyltransferase 1	0.687634	6.30968e-13	2.77626e-10	53.0985	56.7313	87.4683	84.8476
ENSG00000165806	CASP7	protein_coding	caspase 7	1.18857	9.41818e-13	4.02889e-10	5.85481	5.0342	11.8155	12.4092
ENSG00000173473	SMARCC1	protein_coding	SWI/SNF related, matrix associated, actin dependent regulator of chromatin subfamily c member 1	0.478255	1.1221e-12	4.67034e-10	25.8172	26.6116	35.8648	35.2795
ENSG00000196227	FAM217B	protein_coding	family with sequence similarity 217 member B	0.798891	1.19287e-12	4.83426e-10	5.29462	5.40312	9.30431	8.82228
ENSG00000133401	PDZD2	protein_coding	PDZ domain containing 2	-0.483801	1.96931e-12	7.77624e-10	7.56514	7.42069	5.20969	5.23386
ENSG00000198682	PAPSS2	protein_coding	3'-phosphoadenosine 5'-phosphosulfate synthase 2	0.788048	2.03912e-12	7.85061e-10	19.9835	21.3847	33.5709	36.0083
ENSG00000080824	HSP90AA1	protein_coding	heat shock protein 90kDa alpha family class A member 1	0.362513	2.31203e-12	8.68423e-10	244.48	250.316	311.36	308.411
ENSG00000157191	NECAP2	protein_coding	NECAP endocytosis associated 2	-0.618704	3.40944e-12	1.25013e-09	11.7517	11.5739	7.24294	7.56105
ENSG00000100139	MICALL1	protein_coding	MICAL like 1	-0.673204	4.73652e-12	1.69633e-09	7.29757	7.41115	4.48746	4.49753
ENSG00000168005	SPINDOC	protein_coding	chromosome 11 open reading frame 84	0.671609	9.361e-12	3.27635e-09	9.96054	10.2461	15.5366	15.8041
ENSG00000158604	TMED4	protein_coding	transmembrane p24 trafficking protein 4	-0.423969	1.00733e-11	3.44731e-09	43.9505	43.2771	31.7564	31.6013
ENSG00000173805	HAP1	protein_coding	huntingtin-associated protein 1	-1.32181	1.09433e-11	3.66363e-09	2.49125	2.32926	1.0022	0.878489
ENSG00000101187	SLCO4A1	protein_coding	solute carrier organic anion transporter family member 4A1	-0.739673	1.86413e-11	6.10798e-09	90.9844	90.6411	50.2504	55.7499
ENSG00000135111	TBX3	protein_coding	T-box 3	0.617756	2.16637e-11	6.95043e-09	12.4931	12.1133	18.8057	17.9918
ENSG00000013364	MVP	protein_coding	major vault protein	-0.600705	2.57111e-11	8.08064e-09	27.3319	27.3634	18.0715	17.0674
ENSG00000179262	RAD23A	protein_coding	RAD23 homolog A, nucleotide excision repair protein	0.606529	2.92034e-11	8.99466e-09	25.3763	24.7277	37.9187	36.43
ENSG00000100380	ST13	protein_coding	suppression of tumorigenicity 13 (colon carcinoma) (Hsp70 interacting protein)	0.371589	2.99376e-11	9.03999e-09	47.1402	48.0914	59.8246	60.1971
ENSG00000108828	VAT1	protein_coding	vesicle amine transport 1	0.4528	4.59672e-11	1.36134e-08	88.8834	85.3086	116.918	115.411
ENSG00000166225	FRS2	protein_coding	fibroblast growth factor receptor substrate 2	-0.641727	4.87432e-11	1.41631e-08	5.85293	5.79095	3.62838	3.64446
ENSG00000187239	FNBP1	protein_coding	formin binding protein 1	0.598111	5.33894e-11	1.52259e-08	6.19144	6.44974	9.24112	9.38976
ENSG00000107731	UNC5B	protein_coding	unc-5 netrin receptor B	-1.40949	9.04279e-11	2.53198e-08	9.01893	8.09011	3.43216	2.8428
ENSG00000145536	ADAMTS16	protein_coding	ADAM metallopeptidase with thrombospondin type 1 motif 16	1.34837	1.43335e-10	3.93387e-08	0.741297	0.713346	1.90065	1.712
ENSG00000162241	SLC25A45	protein_coding	solute carrier family 25 member 45	-0.681923	1.45604e-10	3.93387e-08	5.00828	4.82846	2.95407	3.02347
ENSG00000123643	SLC36A1	protein_coding	solute carrier family 36 member 1	-1.00461	1.84774e-10	4.90607e-08	2.11194	2.04381	0.998631	1.02075
ENSG00000087077	TRIP6	protein_coding	thyroid hormone receptor interactor 6	0.388571	2.03611e-10	5.3146e-08	54.5289	55.5749	70.4239	69.9818
ENSG00000182979	MTA1	protein_coding	metastasis associated 1	0.688814	2.14874e-10	5.51509e-08	5.58955	5.86412	8.70292	9.27594
ENSG00000059728	MXD1	protein_coding	MAX dimerization protein 1	-1.06496	2.55833e-10	6.45873e-08	8.09917	7.3431	3.36481	3.83119
ENSG00000065978	YBX1	protein_coding	Y-box binding protein 1	0.332833	4.66257e-10	1.15812e-07	646.188	654.736	806.249	790.074
ENSG00000186205	MARC1	protein_coding	mitochondrial amidoxime reducing component 1	0.439531	6.25414e-10	1.52879e-07	13.5029	13.7074	18.2036	17.744
ENSG00000021355	SERPINB1	protein_coding	serpin family B member 1	-0.447695	7.08929e-10	1.70586e-07	36.6243	35.7939	25.9972	25.7506
ENSG00000177733	HNRNPA0	protein_coding	heterogeneous nuclear ribonucleoprotein A0	0.347864	7.41743e-10	1.75736e-07	29.0631	28.9417	36.2672	35.6591
ENSG00000164300	SERINC5	protein_coding	serine incorporator 5	-0.545347	9.48989e-10	2.21431e-07	6.74204	6.77691	4.40373	4.62148
ENSG00000122376	SHLD2	protein_coding	family with sequence similarity 35 member A	0.780035	1.00687e-09	2.3143e-07	8.20712	7.71192	13.7834	12.8663
ENSG00000187678	SPRY4	protein_coding	sprouty RTK signaling antagonist 4	-0.856611	1.1764e-09	2.6642e-07	3.5695	3.35115	1.81617	1.91117
ENSG00000132182	NUP210	protein_coding	nucleoporin 210	0.419245	1.34759e-09	3.00767e-07	52.6703	54.3935	70.62	68.8527
ENSG00000179195	ZNF664	protein_coding	zinc finger protein 664	0.878891	1.80389e-09	3.96856e-07	12.2829	12.6784	23.6958	21.0127
ENSG00000091527	CDV3	protein_coding	CDV3 homolog	0.443401	5.10038e-09	1.10628e-06	45.3092	47.6628	61.5783	61.5665
ENSG00000099331	MYO9B	protein_coding	myosin IXB	0.414602	5.21411e-09	1.11524e-06	9.963	9.68119	12.6032	12.9187
ENSG00000170540	ARL6IP1	protein_coding	ADP ribosylation factor like GTPase 6 interacting protein 1	-0.66444	5.81647e-09	1.22704e-06	37.852	39.2576	22.5538	24.8497
ENSG00000134107	BHLHE40	protein_coding	basic helix-loop-helix family member e40	-0.361114	6.28291e-09	1.30752e-06	59.6368	57.8449	44.3762	44.7634
ENSG00000150760	DOCK1	protein_coding	dedicator of cytokinesis 1	0.454177	6.61613e-09	1.35851e-06	6.53771	6.48075	8.66811	8.71216
ENSG00000179046	TRIML2	protein_coding	tripartite motif family like 2	1.91249	8.90217e-09	1.80386e-06	0.91082	0.882866	3.7739	2.80614
ENSG00000198959	TGM2	protein_coding	transglutaminase 2	0.358345	9.17427e-09	1.83485e-06	13.7218	13.5816	17.0285	17.0798
ENSG00000196182	STK40	protein_coding	serine/threonine kinase 40	0.767466	9.85447e-09	1.94431e-06	4.72912	4.83757	8.27744	7.58325
ENSG00000149179	C11orf49	protein_coding	chromosome 11 open reading frame 49	0.628248	9.97405e-09	1.94431e-06	5.65018	6.00915	8.92087	8.62325
ENSG00000157741	UBN2	protein_coding	ubinuclein 2	-0.543175	1.02592e-08	1.97489e-06	5.26926	5.29708	3.62701	3.43747
ENSG00000049130	KITLG	protein_coding	KIT ligand	0.982078	1.10227e-08	2.09567e-06	2.23852	2.19752	4.53778	4.00077
ENSG00000162729	IGSF8	protein_coding	immunoglobulin superfamily member 8	-0.781158	1.5021e-08	2.82101e-06	35.6619	32.7133	18.4707	20.3132
ENSG00000124920	MYRF	protein_coding	myelin regulatory factor	-0.864691	1.55746e-08	2.86885e-06	7.6901	7.60144	4.36254	3.81809
ENSG00000111432	FZD10	protein_coding	frizzled class receptor 10	-0.926049	1.56483e-08	2.86885e-06	29.6935	28.1923	13.6792	16.0153
ENSG00000075239	ACAT1	protein_coding	acetyl-CoA acetyltransferase 1	0.652504	1.93311e-08	3.46994e-06	6.31495	6.57672	10.167	9.56548
ENSG00000143952	VPS54	protein_coding	VPS54, GARP complex subunit	-0.741833	1.93776e-08	3.46994e-06	8.96833	9.90322	5.47668	5.50995
ENSG00000126391	FRMD8	protein_coding	FERM domain containing 8	-0.715322	1.99533e-08	3.53196e-06	33.1859	33.4287	20.7825	18.7412
ENSG00000113615	SEC24A	protein_coding	SEC24 homolog A, COPII coat complex component	-0.458206	2.45404e-08	4.29457e-06	13.1352	12.8572	9.00479	9.43371
ENSG00000002746	HECW1	protein_coding	HECT, C2 and WW domain containing E3 ubiquitin protein ligase 1	1.2162	2.48505e-08	4.29998e-06	0.519774	0.471796	1.20844	1.03963
ENSG00000253661	ZFHX4-AS1	antisense	ZFHX4 antisense RNA 1	2.34684	2.66953e-08	4.56786e-06	0.238862	0.25452	1.30383	1.13469
ENSG00000167674	HDGFL2	protein_coding	Hepatoma-derived growth factor-related protein 2	0.582195	2.98678e-08	5.05454e-06	9.51577	9.46211	13.334	14.353
ENSG00000164104	HMGB2	protein_coding	high mobility group box 2	0.644764	3.15162e-08	5.27554e-06	45.8237	42.5099	64.7633	69.8553
ENSG00000185753	CXorf38	protein_coding	chromosome X open reading frame 38	-0.992166	3.24576e-08	5.37471e-06	12.9237	12.5526	5.66872	6.81458
ENSG00000181274	FRAT2	protein_coding	frequently rearranged in advanced T-cell lymphomas 2	0.54563	3.34421e-08	5.47881e-06	18.364	17.3974	25.5712	25.331
ENSG00000065833	ME1	protein_coding	malic enzyme 1	0.850928	3.87827e-08	6.28688e-06	5.84837	6.57732	11.1959	10.6077
ENSG00000101210	EEF1A2	protein_coding	eukaryotic translation elongation factor 1 alpha 2	0.329321	4.02426e-08	6.45559e-06	109.707	108.599	130.626	136.648
ENSG00000114978	MOB1A	protein_coding	MOB kinase activator 1A	-0.529965	4.91675e-08	7.80597e-06	29.3816	29.8205	19.1408	20.8117
ENSG00000122870	BICC1	protein_coding	BicC family RNA binding protein 1	0.500856	6.41524e-08	1.00811e-05	12.7141	13.2133	17.3338	18.4043
ENSG00000142168	SOD1	protein_coding	superoxide dismutase 1, soluble	0.403177	7.38056e-08	1.14809e-05	96.2484	91.7416	119.54	122.756
ENSG00000135932	CAB39	protein_coding	calcium binding protein 39	-0.553689	7.83724e-08	1.20693e-05	14.3448	14.4621	9.86464	9.25463
ENSG00000173898	SPTBN2	protein_coding	spectrin beta, non-erythrocytic 2	0.438448	7.93539e-08	1.20995e-05	6.51511	6.7679	8.69413	8.83469
ENSG00000138207	RBP4	protein_coding	retinol binding protein 4	-0.658587	8.07913e-08	1.21979e-05	41.2504	40.6859	23.9577	26.6263
ENSG00000170382	LRRN2	protein_coding	leucine rich repeat neuronal 2	1.33695	8.51752e-08	1.27349e-05	0.528434	0.63535	1.49336	1.35669
ENSG00000162104	ADCY9	protein_coding	adenylate cyclase 9	0.528418	8.62919e-08	1.27778e-05	6.09935	6.41069	8.5403	9.03297
ENSG00000171700	RGS19	protein_coding	regulator of G-protein signaling 19	1.19858	9.36788e-08	1.37396e-05	6.84911	6.78017	13.5449	16.9474
ENSG00000074071	MRPS34	protein_coding	mitochondrial ribosomal protein S34	0.399943	1.06871e-07	1.55265e-05	105.91	107.064	139.079	134.675
ENSG00000148634	HERC4	protein_coding	HECT and RLD domain containing E3 ubiquitin protein ligase 4	0.320155	1.09248e-07	1.57235e-05	12.6811	12.5416	15.4761	15.2072
ENSG00000186529	CYP4F3	protein_coding	cytochrome P450 family 4 subfamily F member 3	-1.33747	1.16515e-07	1.66142e-05	0.933975	0.986547	0.374047	0.365499
ENSG00000089009	RPL6	protein_coding	ribosomal protein L6	0.304583	1.21453e-07	1.71594e-05	217.513	212.859	253.927	264.024
ENSG00000140564	FURIN	protein_coding	furin, paired basic amino acid cleaving enzyme	-0.364419	1.60681e-07	2.24953e-05	68.8113	70.9006	53.5012	52.2216
ENSG00000127507	ADGRE2	protein_coding	adhesion G protein-coupled receptor E2	-1.08929	1.76382e-07	2.43137e-05	3.07648	2.79086	1.21799	1.4708
ENSG00000071564	TCF3	protein_coding	transcription factor 3	0.748986	1.76827e-07	2.43137e-05	17.0088	16.7543	25.7273	29.5762
ENSG00000184840	TMED9	protein_coding	transmembrane p24 trafficking protein 9	0.350179	1.84129e-07	2.50937e-05	100.649	97.0214	123.535	122.016
ENSG00000117691	NENF	protein_coding	neudesin neurotrophic factor	0.433389	2.14091e-07	2.89211e-05	33.8553	34.0132	44.4439	44.8447
ENSG00000099991	CABIN1	protein_coding	calcineurin binding protein 1	0.448028	2.1906e-07	2.9335e-05	5.48387	5.27886	7.0878	7.22652
ENSG00000135378	PRRG4	protein_coding	proline rich and Gla domain 4	-1.04093	2.40093e-07	3.18744e-05	5.45294	5.27339	2.77803	2.30128
ENSG00000153531	ADPRHL1	protein_coding	ADP-ribosylhydrolase like 1	-0.764273	2.68511e-07	3.53424e-05	1.57503	1.68353	0.923544	0.943457
ENSG00000105321	CCDC9	protein_coding	coiled-coil domain containing 9	0.760168	2.81841e-07	3.67827e-05	6.2228	5.54298	9.43402	10.0109
ENSG00000167969	ECI1	protein_coding	enoyl-CoA delta isomerase 1	0.431597	2.86529e-07	3.70802e-05	35.9255	35.3781	45.3902	48.3295
ENSG00000147459	DOCK5	protein_coding	dedicator of cytokinesis 5	-0.383346	2.91211e-07	3.73566e-05	13.4756	12.8513	9.83537	9.8352
ENSG00000137288	UQCC2	protein_coding	ubiquinol-cytochrome c reductase complex assembly factor 2	0.628169	2.93516e-07	3.73566e-05	5.50406	5.43722	8.51834	7.96051
ENSG00000148344	PTGES	protein_coding	prostaglandin E synthase	-0.630057	2.98937e-07	3.77347e-05	294.314	305.65	197.775	179.855
ENSG00000163814	CDCP1	protein_coding	CUB domain containing protein 1	-0.532528	3.16438e-07	3.96191e-05	39.9381	37.9308	25.2019	27.2635
ENSG00000162695	SLC30A7	protein_coding	solute carrier family 30 member 7	-0.587255	3.57393e-07	4.43859e-05	4.74491	5.07533	3.15357	3.20989
ENSG00000116786	PLEKHM2	protein_coding	pleckstrin homology and RUN domain containing M2	0.447549	3.64718e-07	4.49333e-05	23.4794	24.7405	32.3522	31.6889
ENSG00000137628	DDX60	protein_coding	DEXD/H-box helicase 60	-0.598298	3.71805e-07	4.54428e-05	4.8391	4.5749	3.03004	3.03381
ENSG00000149596	JPH2	protein_coding	junctophilin 2	0.808726	4.38602e-07	5.31848e-05	5.42834	4.76232	8.36451	9.04798
ENSG00000128016	ZFP36	protein_coding	ZFP36 ring finger protein	-0.803216	5.17768e-07	6.22939e-05	18.8365	18.0998	10.974	9.65313
ENSG00000142089	IFITM3	protein_coding	interferon induced transmembrane protein 3	0.331884	5.50424e-07	6.57095e-05	122.088	120.535	145.705	151.882
ENSG00000137868	STRA6	protein_coding	stimulated by retinoic acid 6	-0.8476	5.93465e-07	7.03028e-05	1.72467	1.86256	0.989917	0.949811
ENSG00000197043	ANXA6	protein_coding	annexin A6	0.780286	6.14855e-07	7.22807e-05	8.75158	7.65377	13.2581	14.2184
ENSG00000065325	GLP2R	protein_coding	glucagon like peptide 2 receptor	0.573989	6.60824e-07	7.70962e-05	3.44266	3.32281	4.96317	4.85714
ENSG00000137845	ADAM10	protein_coding	ADAM metallopeptidase domain 10	-0.567796	8.41957e-07	9.72523e-05	9.2229	9.29478	5.76347	6.41055
ENSG00000106683	LIMK1	protein_coding	LIM domain kinase 1	1.13139	8.46221e-07	9.72523e-05	4.18072	4.10062	9.82675	7.84275
ENSG00000197312	DDI2	protein_coding	DNA damage inducible 1 homolog 2	0.439589	8.62255e-07	9.83609e-05	5.16884	5.34402	7.05104	6.8345
ENSG00000131115	ZNF227	protein_coding	zinc finger protein 227	0.893677	8.96723e-07	0.000101541	1.14911	1.14155	1.99029	2.15697
ENSG00000145632	PLK2	protein_coding	polo like kinase 2	1.03795	9.03715e-07	0.000101585	6.30561	6.60881	14.1768	11.6442
ENSG00000085117	CD82	protein_coding	CD82 molecule	-0.608173	9.54771e-07	0.000106547	10.1682	10.5568	6.32332	6.91937
ENSG00000133393	FOPNL	protein_coding	FGFR1OP N-terminal like	0.973531	1.01375e-06	0.000112314	11.3	11.885	24.1278	20.203
ENSG00000166908	PIP4K2C	protein_coding	phosphatidylinositol-5-phosphate 4-kinase type 2 gamma	-0.460345	1.09085e-06	0.000119993	23.483	23.8617	17.1673	16.3539
ENSG00000100591	AHSA1	protein_coding	activator of Hsp90 ATPase activity 1	0.400985	1.12948e-06	0.000123362	36.9486	38.7909	49.0315	48.367
ENSG00000116191	RALGPS2	protein_coding	Ral GEF with PH domain and SH3 binding motif 2	-0.483161	1.17441e-06	0.000127366	6.90795	6.91654	4.64678	4.98975
ENSG00000136235	GPNMB	protein_coding	glycoprotein nmb	0.684098	1.1831e-06	0.000127411	4.4213	4.9704	7.22798	7.45599
ENSG00000120708	TGFBI	protein_coding	transforming growth factor beta induced	0.833482	1.36826e-06	0.000146328	14.4918	14.8623	27.4797	23.4665
ENSG00000123268	ATF1	protein_coding	activating transcription factor 1	0.564886	1.44661e-06	0.000153639	24.1858	25.2169	36.9331	34.242
ENSG00000100216	TOMM22	protein_coding	translocase of outer mitochondrial membrane 22	0.64874	1.4621e-06	0.000154221	17.4645	16.8399	27.4396	24.9718
ENSG00000123933	MXD4	protein_coding	MAX dimerization protein 4	0.580937	1.53387e-06	0.000160691	9.17332	8.49077	13.2351	12.5199
ENSG00000185338	SOCS1	protein_coding	suppressor of cytokine signaling 1	-2.64979	1.55886e-06	0.000162206	0.923073	0.8613	0.127668	0.1497
ENSG00000100426	ZBED4	protein_coding	zinc finger BED-type containing 4	0.485945	1.6498e-06	0.000170517	4.81671	4.80415	6.68613	6.44231
ENSG00000196417	ZNF765	protein_coding	zinc finger protein 765	0.725742	1.67576e-06	0.000172045	0.947382	1.00252	1.50458	1.63355
ENSG00000137166	FOXP4	protein_coding	forkhead box P4	0.790483	1.8122e-06	0.000184821	2.72324	3.13855	5.00947	4.8514
ENSG00000106635	BCL7B	protein_coding	B-cell CLL/lymphoma 7B	0.562573	1.94778e-06	0.000197341	10.9676	11.9858	16.2614	16.7374
ENSG00000196159	FAT4	protein_coding	FAT atypical cadherin 4	0.969093	1.96099e-06	0.000197381	0.365233	0.352	0.636028	0.733252
ENSG00000054690	PLEKHH1	protein_coding	pleckstrin homology, MyTH4 and FERM domain containing H1	-0.728497	2.01069e-06	0.000201069	1.58647	1.61544	0.979314	0.903079
ENSG00000123610	TNFAIP6	protein_coding	TNF alpha induced protein 6	-1.3825	2.05635e-06	0.000204308	2.55388	2.43103	0.871276	0.993258
ENSG00000138685	FGF2	protein_coding	fibroblast growth factor 2	-0.52332	2.12925e-06	0.000210195	21.7253	22.8239	14.458	15.7414
ENSG00000198728	LDB1	protein_coding	LIM domain binding 1	0.526879	2.25456e-06	0.000221148	14.5019	14.1691	20.7595	19.498
ENSG00000167703	SLC43A2	protein_coding	solute carrier family 43 member 2	-0.896414	2.33902e-06	0.00022798	1.53777	1.7178	0.895026	0.806971
ENSG00000117139	KDM5B	protein_coding	lysine demethylase 5B	-0.619976	2.41977e-06	0.000234368	7.67028	7.50131	4.50716	5.11394
ENSG00000167996	FTH1	protein_coding	ferritin heavy chain 1	-0.433411	2.52806e-06	0.000243325	1586.08	1606.02	1103.44	1200.07
ENSG00000156983	BRPF1	protein_coding	bromodomain and PHD finger containing 1	0.478366	2.60024e-06	0.000248581	8.03358	7.95001	11.1275	10.5705
ENSG00000004660	CAMKK1	protein_coding	calcium/calmodulin dependent protein kinase kinase 1	0.506964	2.61494e-06	0.000248581	3.59103	3.51132	4.99721	4.84075
ENSG00000144645	OSBPL10	protein_coding	oxysterol binding protein like 10	0.383214	3.00671e-06	0.00028407	8.09629	8.38624	10.6106	10.327
ENSG00000126882	FAM78A	protein_coding	family with sequence similarity 78 member A	0.610555	3.12374e-06	0.000293327	2.54221	2.6776	3.82777	3.92771
ENSG00000115540	MOB4	protein_coding	MOB family member 4, phocein	-0.712509	3.38023e-06	0.000315488	4.41181	4.04087	2.51921	2.51379
ENSG00000168056	LTBP3	protein_coding	latent transforming growth factor beta binding protein 3	-0.339756	3.67925e-06	0.000341328	10.4859	10.7263	8.04233	8.28496
ENSG00000131378	RFTN1	protein_coding	raftlin, lipid raft linker 1	0.521041	3.77093e-06	0.000347739	4.66265	4.84634	6.51962	6.76468
ENSG00000168952	STXBP6	protein_coding	syntaxin binding protein 6	1.1044	3.79707e-06	0.000348065	0.655406	0.568166	1.18241	1.38869
ENSG00000100360	IFT27	protein_coding	intraflagellar transport 27	0.937842	4.05962e-06	0.00036993	0.699314	0.622355	1.28259	1.19173
ENSG00000182795	C1orf116	protein_coding	chromosome 1 open reading frame 116	-0.775789	4.30314e-06	0.000389814	3.53435	3.14473	1.92534	1.88134
ENSG00000172340	SUCLG2	protein_coding	succinate-CoA ligase GDP-forming beta subunit	0.424162	4.59987e-06	0.000414257	21.1997	19.9689	26.6541	27.2051
ENSG00000171109	MFN1	protein_coding	mitofusin 1	0.545633	4.76663e-06	0.000426779	6.36331	6.17454	9.23784	8.59795
ENSG00000134321	RSAD2	protein_coding	radical S-adenosyl methionine domain containing 2	-0.798495	4.91423e-06	0.000437452	2.28945	2.26373	1.31864	1.23288
ENSG00000117335	CD46	protein_coding	CD46 molecule	-0.332919	5.03454e-06	0.000445586	154.872	160.429	123.846	120.032
ENSG00000167658	EEF2	protein_coding	eukaryotic translation elongation factor 2	0.322358	5.08441e-06	0.000447428	463.363	439.616	545.903	554.235
ENSG00000116679	IVNS1ABP	protein_coding	influenza virus NS1A binding protein	0.529983	5.55885e-06	0.000486399	19.8236	19.4226	28.8313	26.3752
ENSG00000113580	NR3C1	protein_coding	nuclear receptor subfamily 3 group C member 1	0.355301	5.61411e-06	0.000488459	8.66134	8.92617	10.7746	11.139
ENSG00000154429	CCSAP	protein_coding	centriole, cilia and spindle associated protein	-0.480635	5.70646e-06	0.000493705	7.60486	7.20843	5.22064	5.12995
ENSG00000136842	TMOD1	protein_coding	tropomodulin 1	-0.979489	6.05737e-06	0.000521137	2.68259	2.93569	1.27384	1.4985
ENSG00000100393	EP300	protein_coding	E1A binding protein p300	-0.419872	6.29602e-06	0.00053866	6.78907	7.06759	4.91233	5.17647
ENSG00000110888	CAPRIN2	protein_coding	caprin family member 2	-0.717189	6.96267e-06	0.000591673	4.75188	4.82671	2.62297	3.05426
ENSG00000157456	CCNB2	protein_coding	cyclin B2	0.373711	6.9925e-06	0.000591673	20.7956	21.3747	26.8011	26.4125
ENSG00000059378	PARP12	protein_coding	poly(ADP-ribose) polymerase family member 12	-0.52838	7.13382e-06	0.000600332	14.137	15.3509	9.68239	10.2311
ENSG00000102225	CDK16	protein_coding	cyclin dependent kinase 16	0.699804	7.52192e-06	0.000629552	24.8551	23.9128	41.1908	35.9704
ENSG00000168143	FAM83B	protein_coding	family with sequence similarity 83 member B	-0.612596	7.95046e-06	0.000661822	7.34277	7.85125	4.706	4.96633
ENSG00000104388	RAB2A	protein_coding	RAB2A, member RAS oncogene family	0.554025	8.05588e-06	0.000666992	16.2299	16.3852	24.4458	22.199
ENSG00000137752	CASP1	protein_coding	caspase 1	0.735349	8.24661e-06	0.000679133	7.7545	8.28865	13.8021	12.2022
ENSG00000158006	PAFAH2	protein_coding	platelet activating factor acetylhydrolase 2	-0.632637	8.40066e-06	0.000687403	4.82531	5.15408	3.12099	3.14314
ENSG00000106682	EIF4H	protein_coding	eukaryotic translation initiation factor 4H	0.183139	8.43631e-06	0.000687403	169.495	167.784	185.157	187.975
ENSG00000136238	RAC1	protein_coding	ras-related C3 botulinum toxin substrate 1 (rho family, small GTP binding protein Rac1)	0.47763	8.82312e-06	0.000715137	73.3249	79.168	100.479	106.399
ENSG00000143507	DUSP10	protein_coding	dual specificity phosphatase 10	0.581692	9.14456e-06	0.00073731	5.85836	5.859	8.79709	8.28849
ENSG00000130803	ZNF317	protein_coding	zinc finger protein 317	0.451241	9.28242e-06	0.000744527	7.77589	7.8162	10.6293	10.1387
ENSG00000065427	KARS	protein_coding	lysyl-tRNA synthetase	0.276732	9.49411e-06	0.000757561	47.4849	47.4829	56.6656	55.4257
ENSG00000100292	HMOX1	protein_coding	heme oxygenase 1	-0.540256	9.77204e-06	0.000773043	31.3738	30.8259	19.7162	21.9672
ENSG00000162458	FBLIM1	protein_coding	filamin binding LIM protein 1	-0.538273	9.78854e-06	0.000773043	16.3511	16.0117	10.2782	11.4401
ENSG00000197779	ZNF81	protein_coding	zinc finger protein 81	-0.579872	1.01995e-05	0.000801386	2.71715	2.56503	1.72179	1.7249
ENSG00000064419	TNPO3	protein_coding	transportin 3	0.353919	1.03377e-05	0.000808125	24.0897	23.978	30.5296	29.324
ENSG00000150990	DHX37	protein_coding	DEAH-box helicase 37	0.416289	1.0702e-05	0.00082859	9.40407	9.86904	12.2302	12.8174
ENSG00000141232	TOB1	protein_coding	transducer of ERBB2, 1	-0.645946	1.07562e-05	0.00082859	85.1874	86.0863	49.4235	57.2524
ENSG00000138757	G3BP2	protein_coding	G3BP stress granule assembly factor 2	1.18088	1.07609e-05	0.00082859	16.2745	16.6621	41.5041	31.2043
ENSG00000153574	RPIA	protein_coding	ribose 5-phosphate isomerase A	0.560805	1.1263e-05	0.000862933	12.1472	11.1299	16.7253	16.7795
ENSG00000012124	CD22	protein_coding	CD22 molecule	1.29738	1.21536e-05	0.000926561	0.545622	0.50232	1.40724	1.10588
ENSG00000162366	PDZK1IP1	protein_coding	PDZK1 interacting protein 1	0.843461	1.22745e-05	0.000931166	10.3759	9.92059	19.1342	16.3597
ENSG00000170921	TANC2	protein_coding	tetratricopeptide repeat, ankyrin repeat and coiled-coil containing 2	-0.331431	1.24205e-05	0.000937629	4.34622	4.36471	3.41339	3.33146
ENSG00000168672	FAM84B	protein_coding	family with sequence similarity 84 member B	-0.681552	1.25362e-05	0.000941747	3.49066	3.51981	2.00269	2.25543
ENSG00000116983	HPCAL4	protein_coding	hippocalcin like 4	-1.77733	1.26408e-05	0.000944995	0.460526	0.404118	0.120144	0.126429
ENSG00000125686	MED1	protein_coding	mediator complex subunit 1	-0.668539	1.36782e-05	0.00101761	16.7245	17.3675	9.67213	11.23
ENSG00000143537	ADAM15	protein_coding	ADAM metallopeptidase domain 15	0.602285	1.42353e-05	0.00105396	22.5734	22.8769	31.3499	35.8944
ENSG00000163644	PPM1K	protein_coding	protein phosphatase, Mg2+/Mn2+ dependent 1K	-0.791297	1.47362e-05	0.00108461	1.94656	2.13127	1.06469	1.22951
ENSG00000165244	ZNF367	protein_coding	zinc finger protein 367	0.35113	1.47902e-05	0.00108461	14.2432	14.331	17.8226	17.6856
ENSG00000124762	CDKN1A	protein_coding	cyclin dependent kinase inhibitor 1A	-1.33036	1.50525e-05	0.00109263	94.5343	85.8635	40.6108	29.2368
ENSG00000110315	RNF141	protein_coding	ring finger protein 141	-0.499819	1.50801e-05	0.00109263	3.56962	3.45806	2.3926	2.45252
ENSG00000135127	BICDL1	protein_coding	BICD family like cargo adaptor 1	-0.698863	1.51123e-05	0.00109263	4.93492	5.42209	2.94349	3.26843
ENSG00000149260	CAPN5	protein_coding	calpain 5	-1.30408	1.52203e-05	0.00109529	0.887833	0.809556	0.379855	0.291117
ENSG00000171858	RPS21	protein_coding	ribosomal protein S21	0.185482	1.5343e-05	0.00109899	650.372	655.306	725.976	720.641
ENSG00000117472	TSPAN1	protein_coding	tetraspanin 1	-0.642149	1.54634e-05	0.00109947	6.87436	6.48959	4.16716	4.18556
ENSG00000101846	STS	protein_coding	steroid sulfatase (microsomal), isozyme S	-0.624971	1.54925e-05	0.00109947	13.6941	14.3385	8.27008	9.44167
ENSG00000185963	BICD2	protein_coding	BICD cargo adaptor 2	0.832325	1.57441e-05	0.0011122	4.98469	4.80482	7.68465	9.30784
ENSG00000197905	TEAD4	protein_coding	TEA domain transcription factor 4	0.467166	1.61468e-05	0.00113544	11.0044	10.6162	14.3509	14.7921
ENSG00000174574	AKIRIN1	protein_coding	akirin 1	0.294009	1.78055e-05	0.00124638	37.5485	38.4806	44.9547	45.8401
ENSG00000152217	SETBP1	protein_coding	SET binding protein 1	0.863887	1.91824e-05	0.00133669	0.284333	0.294121	0.51335	0.511203
ENSG00000164649	CDCA7L	protein_coding	cell division cycle associated 7 like	0.570496	2.03254e-05	0.00140996	13.3188	13.191	20.1713	18.1814
ENSG00000047617	ANO2	protein_coding	anoctamin 2	1.43122	2.12822e-05	0.00146971	2.19197	2.51885	5.08069	7.3
ENSG00000079385	CEACAM1	protein_coding	carcinoembryonic antigen related cell adhesion molecule 1	-0.898286	2.1883e-05	0.00149436	1.65469	1.46239	0.830163	0.803078
ENSG00000129351	ILF3	protein_coding	interleukin enhancer binding factor 3	0.268699	2.18878e-05	0.00149436	41.3998	40.5964	48.7706	47.4771
ENSG00000119986	AVPI1	protein_coding	arginine vasopressin induced 1	-0.388214	2.19302e-05	0.00149436	181.625	185.64	140.691	132.677
ENSG00000110237	ARHGEF17	protein_coding	Rho guanine nucleotide exchange factor 17	0.478524	2.28049e-05	0.00154712	5.37696	5.27937	7.49801	6.96936
ENSG00000168495	POLR3D	protein_coding	polymerase (RNA) III subunit D	0.418204	2.42565e-05	0.00163838	9.82212	9.97588	13.2238	12.5462
ENSG00000143420	ENSA	protein_coding	endosulfine alpha	0.434506	2.48269e-05	0.00166958	45.5977	41.8037	57.0952	58.0174
ENSG00000103313	MEFV	protein_coding	Mediterranean fever	-2.77624	2.53667e-05	0.00169847	0.437	0.285333	0.0380645	0.0650904
ENSG00000285588	AL160254.1	antisense	NA	3.84896	2.55495e-05	0.0017033	0.238332	0.152373	3.78086	1.78764
ENSG00000204852	TCTN1	protein_coding	tectonic family member 1	0.61904	2.62955e-05	0.00174548	1.25953	1.2049	1.89544	1.79614
ENSG00000277443	MARCKS	protein_coding	myristoylated alanine rich protein kinase C substrate	0.678315	2.67654e-05	0.00176905	15.3233	15.9213	26.0238	22.6723
ENSG00000140265	ZSCAN29	protein_coding	zinc finger and SCAN domain containing 29	0.623406	2.82915e-05	0.00186192	3.80254	3.3422	5.33653	5.40369
ENSG00000106263	EIF3B	protein_coding	eukaryotic translation initiation factor 3 subunit B	0.326219	3.01674e-05	0.00197692	32.6662	34.4595	41.1643	40.8162
ENSG00000086289	EPDR1	protein_coding	ependymin related 1	0.675088	3.16067e-05	0.00206247	15.4413	16.0435	26.1315	22.8275
ENSG00000214176	PLEKHM1P1	transcribed_unprocessed_pseudogene	pleckstrin homology and RUN domain containing M1 pseudogene 1	-0.574346	3.18874e-05	0.00207201	2.3173	2.34744	1.5703	1.4815
ENSG00000135750	KCNK1	protein_coding	potassium two pore domain channel subfamily K member 1	-0.395248	3.31465e-05	0.0021393	51.6009	52.443	36.9824	40.103
ENSG00000108175	ZMIZ1	protein_coding	zinc finger MIZ-type containing 1	-0.290872	3.32008e-05	0.0021393	15.4803	15.7959	12.1951	12.7113
ENSG00000107863	ARHGAP21	protein_coding	Rho GTPase activating protein 21	0.659127	3.36103e-05	0.00215666	4.47778	4.32168	6.26425	7.28057
ENSG00000144566	RAB5A	protein_coding	RAB5A, member RAS oncogene family	0.311053	3.42232e-05	0.00218688	17.6503	17.3315	21.1178	21.1797
ENSG00000108448	TRIM16L	protein_coding	tripartite motif containing 16-like	0.338596	3.47592e-05	0.00221195	15.8256	16.4109	19.5763	20.1226
ENSG00000164032	H2AFZ	protein_coding	H2A histone family member Z	0.357151	3.53035e-05	0.00223734	97.4536	100.629	126.483	120.674
ENSG00000185624	P4HB	protein_coding	prolyl 4-hydroxylase subunit beta	0.282101	3.76893e-05	0.00237875	57.3959	58.4808	69.6996	67.5659
ENSG00000128578	STRIP2	protein_coding	striatin interacting protein 2	-0.478909	4.08189e-05	0.00256576	5.00222	5.25538	3.53536	3.62996
ENSG00000148297	MED22	protein_coding	mediator complex subunit 22	0.348558	4.34734e-05	0.0027215	16.2504	16.7024	20.8596	20.0107
ENSG00000167553	TUBA1C	protein_coding	tubulin alpha 1c	0.512427	4.61103e-05	0.00287489	46.2287	49.8448	63.6826	69.8519
ENSG00000145391	SETD7	protein_coding	SET domain containing lysine methyltransferase 7	1.0555	4.63584e-05	0.00287871	4.12132	4.4752	9.82016	7.57676
ENSG00000100410	PHF5A	protein_coding	PHD finger protein 5A	0.427023	4.67711e-05	0.00289267	28.9881	28.4374	36.4266	38.8233
ENSG00000197136	PCNX3	protein_coding	pecanex homolog 3 (Drosophila)	0.468107	4.74244e-05	0.00292134	10.8026	11.1178	14.0474	15.4969
ENSG00000124702	KLHDC3	protein_coding	kelch domain containing 3	0.811221	4.79086e-05	0.00293941	61.2288	57.8883	111.295	92.2836
ENSG00000237187	NR2F1-AS1	antisense	NR2F1 antisense RNA 1	-1.41766	4.8329e-05	0.00295344	0.690669	0.512069	0.219787	0.220568
ENSG00000146950	SHROOM2	protein_coding	shroom family member 2	-1.27947	5.48841e-05	0.00334077	0.399325	0.356722	0.151162	0.153178
ENSG00000138279	ANXA7	protein_coding	annexin A7	0.273498	5.68475e-05	0.00344666	53.965	53.2087	63.8842	62.3459
ENSG00000135519	KCNH3	protein_coding	potassium voltage-gated channel subfamily H member 3	-1.49859	5.78935e-05	0.00349632	0.526527	0.501639	0.169062	0.185848
ENSG00000176182	MYPOP	protein_coding	Myb-related transcription factor, partner of profilin	0.7969	5.85646e-05	0.00350982	3.86426	3.81949	6.93939	6.06952
ENSG00000144152	FBLN7	protein_coding	fibulin 7	0.806593	5.85729e-05	0.00350982	0.892315	0.775163	1.39429	1.45779
ENSG00000130956	HABP4	protein_coding	hyaluronan binding protein 4	0.998592	5.94556e-05	0.0035489	1.31459	1.07353	2.18211	2.48577
ENSG00000075391	RASAL2	protein_coding	RAS protein activator like 2	0.461504	6.20994e-05	0.0036924	2.71173	2.54252	3.41278	3.64201
ENSG00000170396	ZNF804A	protein_coding	zinc finger protein 804A	0.932839	6.29354e-05	0.00372771	0.639547	0.598067	1.1235	1.18374
ENSG00000109511	ANXA10	protein_coding	annexin A10	-1.34417	6.3199e-05	0.00372898	3.0415	3.0986	1.39194	0.964456
ENSG00000065485	PDIA5	protein_coding	protein disulfide isomerase family A member 5	0.516578	6.36946e-05	0.00374388	12.041	11.1315	16.6819	15.6335
ENSG00000198612	COPS8	protein_coding	COP9 signalosome subunit 8	0.464993	6.40794e-05	0.00375218	3.87321	3.805	5.15337	5.1773
ENSG00000154358	OBSCN	protein_coding	obscurin, cytoskeletal calmodulin and titin-interacting RhoGEF	0.242605	6.47693e-05	0.003776	8.79755	8.5149	9.99677	9.96397
ENSG00000140464	PML	protein_coding	promyelocytic leukemia	-0.394266	6.49766e-05	0.003776	5.53664	5.49069	3.93836	4.23779
ENSG00000163110	PDLIM5	protein_coding	PDZ and LIM domain 5	-0.408267	6.7248e-05	0.00389331	16.5974	16.7951	11.7023	12.8167
ENSG00000013588	GPRC5A	protein_coding	G protein-coupled receptor class C group 5 member A	-0.862791	6.75321e-05	0.00389511	186.398	176.093	86.0004	108.309
ENSG00000068971	PPP2R5B	protein_coding	protein phosphatase 2 regulatory subunit B'beta	-0.585626	6.90654e-05	0.00396817	10.3124	9.62227	6.76463	6.18528
ENSG00000225205	AC078883.1	antisense	NA	-2.17276	6.93141e-05	0.00396817	0.531012	0.585333	0.0937029	0.146498
ENSG00000196937	FAM3C	protein_coding	family with sequence similarity 3 member C	0.546201	7.19784e-05	0.0041026	11.9021	10.9328	15.5317	16.9838
ENSG00000085733	CTTN	protein_coding	cortactin	0.486039	7.21951e-05	0.0041026	45.5093	46.2115	65.6691	59.4674
ENSG00000146872	TLK2	protein_coding	tousled like kinase 2	0.438447	7.35805e-05	0.00416596	4.97617	5.04478	6.82812	6.39995
ENSG00000171307	ZDHHC16	protein_coding	zinc finger DHHC-type containing 16	0.724748	7.57612e-05	0.00427371	11.6456	10.5725	19.1299	16.6546
ENSG00000116478	HDAC1	protein_coding	histone deacetylase 1	0.504135	7.63868e-05	0.00429327	57.3563	55.5287	81.9268	74.039
ENSG00000166197	NOLC1	protein_coding	nucleolar and coiled-body phosphoprotein 1	0.505886	7.70143e-05	0.0043128	56.0814	57.3934	73.7427	83.2881
ENSG00000163932	PRKCD	protein_coding	protein kinase C delta	-0.296395	8.10911e-05	0.00450863	22.1921	22.1173	17.5277	17.6285
ENSG00000223459	TCAF1P1	unprocessed_pseudogene	TRPM8 channel associated factor 1 pseudogene 1	1.31944	8.10968e-05	0.00450863	0.541771	0.641429	1.31434	1.54518
ENSG00000086232	EIF2AK1	protein_coding	eukaryotic translation initiation factor 2 alpha kinase 1	0.274848	8.57509e-05	0.00475023	31.9377	33.2502	38.4465	38.3752
ENSG00000007237	GAS7	protein_coding	growth arrest specific 7	1.41861	9.00586e-05	0.00497097	0.279486	0.238246	0.563011	0.789723
ENSG00000157954	WIPI2	protein_coding	WD repeat domain, phosphoinositide interacting 2	0.258418	9.07467e-05	0.00499107	11.2153	11.2326	12.9141	13.2479
ENSG00000132334	PTPRE	protein_coding	protein tyrosine phosphatase, receptor type E	-0.982958	9.19611e-05	0.00503986	0.418752	0.433454	0.220413	0.199422
ENSG00000173276	ZBTB21	protein_coding	zinc finger and BTB domain containing 21	-0.541035	9.39052e-05	0.00512816	5.25762	5.10956	3.26502	3.67952
ENSG00000055118	KCNH2	protein_coding	potassium voltage-gated channel subfamily H member 2	-1.23207	9.52778e-05	0.00518473	0.701411	0.61416	0.241893	0.304986
ENSG00000069535	MAOB	protein_coding	monoamine oxidase B	0.756625	9.67394e-05	0.00524573	22.3025	18.8068	35.3731	32.3172
ENSG00000184203	PPP1R2	protein_coding	protein phosphatase 1 regulatory inhibitor subunit 2	-0.571631	0.000100686	0.00544059	8.44382	9.37736	5.61821	6.05802
ENSG00000145050	MANF	protein_coding	mesencephalic astrocyte derived neurotrophic factor	0.531325	0.000103327	0.00556376	32.2652	28.7784	43.8376	42.1587
ENSG00000204120	GIGYF2	protein_coding	GRB10 interacting GYF protein 2	-0.454063	0.00010446	0.00560518	2.56161	2.57081	1.87999	1.77023
ENSG00000170962	PDGFD	protein_coding	platelet derived growth factor D	1.57825	0.00010824	0.00578782	0.16805	0.21488	0.494486	0.609233
ENSG00000118242	MREG	protein_coding	melanoregulin	-0.670964	0.000110832	0.00590592	3.31357	3.43079	2.10083	2.02349
ENSG00000163946	FAM208A	protein_coding	family with sequence similarity 208 member A	0.303773	0.000111551	0.00592376	9.77405	9.87921	11.5159	12.1194
ENSG00000135956	TMEM127	protein_coding	transmembrane protein 127	-0.284645	0.000113312	0.0059966	17.6777	17.2048	14.0376	13.8716
ENSG00000140548	ZNF710	protein_coding	zinc finger protein 710	0.468133	0.000114983	0.00606417	3.53114	3.52854	4.8218	4.69344
ENSG00000127920	GNG11	protein_coding	G protein subunit gamma 11	0.843434	0.000115856	0.00608938	18.2599	18.8849	35.921	28.9836
ENSG00000151090	THRB	protein_coding	thyroid hormone receptor beta	0.663243	0.000117566	0.00615821	2.18538	2.55933	3.70829	3.60311
ENSG00000171603	CLSTN1	protein_coding	calsyntenin 1	0.464496	0.000119412	0.00623369	39.114	39.8718	55.614	50.5504
ENSG00000183421	RIPK4	protein_coding	receptor interacting serine/threonine kinase 4	-0.696054	0.000120554	0.00627205	2.62195	2.415	1.51231	1.52219
ENSG00000164509	IL31RA	protein_coding	interleukin 31 receptor A	0.938377	0.000122855	0.00637028	0.548331	0.538368	1.00215	1.0282
ENSG00000109685	NSD2	protein_coding	Wolf-Hirschhorn syndrome candidate 1	0.252463	0.000123599	0.00638732	8.84529	8.55504	9.98742	10.2146
ENSG00000134463	ECHDC3	protein_coding	enoyl-CoA hydratase domain containing 3	0.603794	0.00013024	0.00670803	6.39799	5.74235	9.19262	8.81847
ENSG00000171631	P2RY6	protein_coding	pyrimidinergic receptor P2Y6	0.638875	0.000132907	0.00682253	2.44542	2.73782	3.99068	3.85439
ENSG00000143126	CELSR2	protein_coding	cadherin EGF LAG seven-pass G-type receptor 2	-0.284861	0.000133947	0.00685309	6.81766	6.87101	5.49971	5.44659
ENSG00000003096	KLHL13	protein_coding	kelch like family member 13	0.382086	0.000136555	0.00694695	7.95005	7.43333	9.66023	9.88864
ENSG00000109846	CRYAB	protein_coding	crystallin alpha B	3.15743	0.000137024	0.00694695	0.0443043	0.0377669	0.438328	0.280617
ENSG00000127884	ECHS1	protein_coding	enoyl-CoA hydratase, short chain, 1, mitochondrial	0.272491	0.000137135	0.00694695	114.746	112.778	136.015	131.77
ENSG00000232187	FTH1P7	processed_pseudogene	ferritin heavy chain 1 pseudogene 7	-1.74564	0.000140435	0.00709081	3.0845	3.42509	0.747688	1.13649
ENSG00000204397	CARD16	protein_coding	caspase recruitment domain family member 16	1.32434	0.000142312	0.00716213	16.2185	12.9315	41.2669	29.838
ENSG00000185278	ZBTB37	protein_coding	zinc finger and BTB domain containing 37	-0.525002	0.000143061	0.00717637	1.16252	1.08027	0.746868	0.773541
ENSG00000101333	PLCB4	protein_coding	phospholipase C beta 4	1.32143	0.000149081	0.00745406	0.487027	0.473285	0.963686	1.37677
ENSG00000177485	ZBTB33	protein_coding	zinc finger and BTB domain containing 33	-0.319706	0.00015059	0.00750516	17.027	17.5015	13.672	13.2752
ENSG00000163491	NEK10	protein_coding	NIMA related kinase 10	2.34018	0.000156142	0.00775673	0.0561133	0.0777292	0.421156	0.233824
ENSG00000261949	GFY	protein_coding	golgi associated olfactory signaling regulator	-2.74568	0.000159152	0.00788083	0.453797	0.549714	0.073334	0.071658
ENSG00000115758	ODC1	protein_coding	ornithine decarboxylase 1	-1.31802	0.000160456	0.0078944	243.839	248.203	76.3891	116.072
ENSG00000214517	PPME1	protein_coding	protein phosphatase methylesterase 1	0.244001	0.000161292	0.0078944	12.2812	12.2733	14.0812	14.2518
ENSG00000276850	AC245041.2	lincRNA	NA	0.384435	0.000161319	0.0078944	18.9615	18.602	23.0685	24.7209
ENSG00000148468	FAM171A1	protein_coding	family with sequence similarity 171 member A1	0.861201	0.000161529	0.0078944	2.0279	1.7673	3.08427	3.64826
ENSG00000196975	ANXA4	protein_coding	annexin A4	0.469221	0.000161989	0.0078944	5.03302	4.54792	6.35074	6.5828
ENSG00000214655	ZSWIM8	protein_coding	zinc finger SWIM-type containing 8	-0.475131	0.000166789	0.0080894	14.6144	14.7463	10.8058	9.76999
ENSG00000144401	METTL21A	protein_coding	methyltransferase like 21A	0.616898	0.000167041	0.0080894	1.41709	1.55072	2.13843	2.28731
ENSG00000159915	ZNF233	protein_coding	zinc finger protein 233	0.460248	0.000171092	0.0082596	5.48605	5.57226	7.13173	7.68774
ENSG00000170027	YWHAG	protein_coding	tyrosine 3-monooxygenase/tryptophan 5-monooxygenase activation protein gamma	0.243217	0.000174019	0.00837464	75.8006	72.9676	85.9933	85.6053
ENSG00000113638	TTC33	protein_coding	tetratricopeptide repeat domain 33	0.316176	0.000176074	0.00843134	6.76597	6.70273	8.182	8.15924
ENSG00000143367	TUFT1	protein_coding	tuftelin 1	0.447213	0.000176292	0.00843134	12.721	13.0452	17.7851	16.4311
ENSG00000106299	WASL	protein_coding	Wiskott-Aldrich syndrome like	-0.281861	0.000177099	0.00844374	17.2255	17.1813	13.7936	13.7815
ENSG00000155115	GTF3C6	protein_coding	general transcription factor IIIC subunit 6	0.62944	0.000182013	0.00865122	25.4057	25.6661	41.1735	35.7809
ENSG00000100439	ABHD4	protein_coding	abhydrolase domain containing 4	0.39686	0.000188823	0.00894732	9.57779	9.47366	12.5518	11.8906
ENSG00000165891	E2F7	protein_coding	E2F transcription factor 7	-0.472001	0.000190619	0.0090047	7.16562	7.50809	5.34757	4.9552
ENSG00000143061	IGSF3	protein_coding	immunoglobulin superfamily member 3	-0.376309	0.000202839	0.00955267	16.7782	16.7696	13.0262	12.1532
ENSG00000244187	TMEM141	protein_coding	transmembrane protein 141	0.642627	0.000208642	0.00973833	7.45222	7.70251	10.7733	12.2661
ENSG00000164023	SGMS2	protein_coding	sphingomyelin synthase 2	-0.463143	0.000208649	0.00973833	5.0763	5.05014	3.72391	3.43339
ENSG00000103319	EEF2K	protein_coding	eukaryotic elongation factor 2 kinase	0.302596	0.000208679	0.00973833	8.58139	8.59386	10.4696	10.1689
ENSG00000122642	FKBP9	protein_coding	FK506 binding protein 9	0.430658	0.000212449	0.00986163	16.3799	16.4896	22.5033	20.6543
ENSG00000143384	MCL1	protein_coding	myeloid cell leukemia 1	-0.417401	0.000212601	0.00986163	204.463	185.325	142.789	141.586
ENSG00000249550	LINC01234	lincRNA	long intergenic non-protein coding RNA 1234	0.693344	0.000215382	0.0099606	3.11767	2.88762	5.05217	4.41705
ENSG00000145779	TNFAIP8	protein_coding	TNF alpha induced protein 8	-0.505401	0.000218934	0.0100946	6.23207	6.37976	4.05939	4.59735
ENSG00000067560	RHOA	protein_coding	ras homolog family member A	0.149883	0.000220131	0.0101194	284.648	280.027	304.277	306.191
ENSG00000136059	VILL	protein_coding	villin-like	-2.99484	0.000226192	0.0103671	0.152215	0.132703	0.00708125	0.0276777
ENSG00000166289	PLEKHF1	protein_coding	pleckstrin homology and FYVE domain containing 1	-0.712545	0.000227309	0.0103854	3.02498	3.26958	1.84733	1.88868
ENSG00000138061	CYP1B1	protein_coding	cytochrome P450 family 1 subfamily B member 1	0.816369	0.000227938	0.0103854	0.931295	1.03839	1.79956	1.57215
ENSG00000006327	TNFRSF12A	protein_coding	tumor necrosis factor receptor superfamily member 12A	0.296021	0.00023525	0.0106869	95.044	90.775	112.511	109.819
ENSG00000123989	CHPF	protein_coding	chondroitin polymerizing factor	-0.667641	0.000239914	0.0108667	18.3821	21.4206	11.6218	12.7857
ENSG00000244300	GATA2-AS1	antisense	GATA2 antisense RNA 1	-0.418156	0.000241659	0.0109136	18.2523	17.4914	13.3577	12.7188
ENSG00000110400	NECTIN1	protein_coding	nectin cell adhesion molecule 1	-0.690459	0.000245222	0.0110422	1.54184	1.37633	0.857496	0.907724
ENSG00000247903	AC024896.1	antisense	NA	0.650301	0.000255953	0.0114917	2.86522	2.58479	4.13785	4.21908
ENSG00000180720	CHRM4	protein_coding	cholinergic receptor muscarinic 4	-1.46027	0.000257042	0.0115071	1.48268	1.47876	0.424894	0.622775
ENSG00000149089	APIP	protein_coding	APAF1 interacting protein	0.455655	0.000262998	0.0117396	3.40015	3.40298	4.64854	4.44155
ENSG00000112414	ADGRG6	protein_coding	adhesion G protein-coupled receptor G6	0.446219	0.000264587	0.0117722	6.81642	7.37032	9.66632	9.15453
ENSG00000171681	ATF7IP	protein_coding	activating transcription factor 7 interacting protein	0.397117	0.000265871	0.0117722	1.93304	2.02428	2.54169	2.53117
ENSG00000213347	MXD3	protein_coding	MAX dimerization protein 3	0.543417	0.00026602	0.0117722	3.34701	3.10139	4.74242	4.42537
ENSG00000103005	USB1	protein_coding	U6 snRNA biogenesis phosphodiesterase 1	-0.336382	0.000274079	0.01207	11.1189	11.105	8.79989	8.34938
ENSG00000198856	OSTC	protein_coding	oligosaccharyltransferase complex subunit (non-catalytic)	0.333694	0.000274317	0.01207	51.1797	49.3558	59.9248	63.5711
ENSG00000175931	UBE2O	protein_coding	ubiquitin conjugating enzyme E2 O	0.345412	0.00027844	0.0121964	6.88851	7.11729	8.46732	8.86232
ENSG00000166822	TMEM170A	protein_coding	transmembrane protein 170A	-0.505936	0.000278776	0.0121964	4.05285	3.84554	2.60895	2.81471
ENSG00000278962	AC092645.1	TEC	NA	2.08319	0.000281551	0.012283	0.236654	0.100867	0.686258	0.749465
ENSG00000130818	ZNF426	protein_coding	zinc finger protein 426	0.450267	0.000289308	0.012567	2.25665	2.15653	2.9235	2.95765
ENSG00000058453	CROCC	protein_coding	ciliary rootlet coiled-coil, rootletin	0.770957	0.000290481	0.012567	1.26777	1.20126	1.85583	2.25288
ENSG00000134324	LPIN1	protein_coding	lipin 1	0.399721	0.00029051	0.012567	2.48568	2.45863	3.07371	3.28303
ENSG00000198420	TCAF1	protein_coding	TRPM8 channel associated factor 1	0.739236	0.000296959	0.01281	4.27472	4.1857	7.52917	6.22797
ENSG00000111912	NCOA7	protein_coding	nuclear receptor coactivator 7	-0.432868	0.000304049	0.0130792	12.9664	13.2095	9.86948	9.01933
ENSG00000165915	SLC39A13	protein_coding	solute carrier family 39 member 13	-0.43282	0.000311475	0.0133613	15.0332	14.7105	10.184	11.2905
ENSG00000121067	SPOP	protein_coding	speckle type BTB/POZ protein	0.376475	0.000325377	0.0139189	7.56372	7.69586	9.92636	9.36939
ENSG00000023330	ALAS1	protein_coding	5'-aminolevulinate synthase 1	-0.432195	0.000329191	0.0140431	77.4572	80.7199	54.104	60.1297
ENSG00000198040	ZNF84	protein_coding	zinc finger protein 84	0.52164	0.000333727	0.0141972	2.19796	2.22068	3.24187	2.93713
ENSG00000113448	PDE4D	protein_coding	phosphodiesterase 4D	-0.565322	0.000335472	0.0142322	11.6412	11.7409	7.08344	8.31741
ENSG00000197858	GPAA1	protein_coding	glycosylphosphatidylinositol anchor attachment 1	0.540081	0.000336846	0.0142512	32.4394	35.0276	50.3766	45.1666
ENSG00000054277	OPN3	protein_coding	opsin 3	1.85757	0.000344734	0.0145449	0.42202	0.262102	1.45621	0.976755
ENSG00000176715	ACSF3	protein_coding	acyl-CoA synthetase family member 3	-0.381413	0.000347562	0.0146242	2.60232	2.71216	2.00775	1.96493
ENSG00000172175	MALT1	protein_coding	MALT1 paracaspase	-0.495318	0.000358187	0.0150302	2.9192	3.23565	2.0926	2.15751
ENSG00000161203	AP2M1	protein_coding	adaptor related protein complex 2 mu 1 subunit	0.262768	0.000368789	0.015433	57.6473	55.1722	64.7761	67.1398
ENSG00000047644	WWC3	protein_coding	WWC family member 3	-0.427876	0.000381593	0.0159256	5.03868	5.38777	3.82904	3.71633
ENSG00000196639	HRH1	protein_coding	histamine receptor H1	-0.584685	0.000390026	0.0162335	4.48388	4.77264	2.80309	3.20765
ENSG00000242779	ZNF702P	transcribed_processed_pseudogene	zinc finger protein 702, pseudogene	1.59013	0.000391456	0.0162491	0.685861	0.672756	1.49046	2.49937
ENSG00000104812	GYS1	protein_coding	glycogen synthase 1	0.234718	0.000396805	0.016417	29.3996	29.6177	33.2326	34.4255
ENSG00000171872	KLF17	protein_coding	Kruppel like factor 17	1.81612	0.000397683	0.016417	0.128795	0.109791	0.380809	0.443665
ENSG00000126803	HSPA2	protein_coding	heat shock protein family A (Hsp70) member 2	0.871192	0.000398699	0.016417	1.40384	1.41818	2.21472	2.81566
ENSG00000172493	AFF1	protein_coding	AF4/FMR2 family member 1	0.503805	0.000402645	0.016498	5.01792	5.15648	7.42157	6.62988
ENSG00000160953	MUM1	protein_coding	melanoma associated antigen (mutated) 1	0.420518	0.000402809	0.016498	2.65409	2.4829	3.38968	3.31675
ENSG00000170516	COX7B2	protein_coding	cytochrome c oxidase subunit 7B2	0.811897	0.000412564	0.016834	13.2698	10.7911	21.5937	19.6565
ENSG00000180891	CUEDC1	protein_coding	CUE domain containing 1	0.846694	0.000413198	0.016834	2.2576	2.57852	4.63762	3.82457
ENSG00000102032	RENBP	protein_coding	renin binding protein	-0.762416	0.00041678	0.0169351	3.79014	3.73222	2.31855	2.00415
ENSG00000025800	KPNA6	protein_coding	karyopherin subunit alpha 6	-0.319043	0.000418329	0.0169533	16.2034	15.4184	12.5374	12.167
ENSG00000123213	NLN	protein_coding	neurolysin	0.35874	0.000420245	0.0169863	3.9576	4.00335	4.80447	5.1408
ENSG00000177731	FLII	protein_coding	FLII, actin remodeling protein	0.284201	0.000421437	0.0169899	46.9896	47.8722	57.5905	54.9435
ENSG00000168405	CMAHP	transcribed_unitary_pseudogene	cytidine monophospho-N-acetylneuraminic acid hydroxylase, pseudogene	-1.8259	0.000424165	0.0170552	0.137427	0.155447	0.037868	0.0422887
ENSG00000134046	MBD2	protein_coding	methyl-CpG binding domain protein 2	0.290486	0.000427639	0.0171501	11.2672	11.7247	13.6627	13.7207
ENSG00000087510	TFAP2C	protein_coding	transcription factor AP-2 gamma	0.563194	0.000431173	0.0172469	6.32211	6.36794	9.67524	8.58923
ENSG00000168917	SLC35G2	protein_coding	solute carrier family 35 member G2	-0.321284	0.000440443	0.0175721	14.2561	13.8453	11.1035	10.8184
ENSG00000130939	UBE4B	protein_coding	ubiquitination factor E4B	0.376027	0.000467848	0.0186172	10.8678	11.348	13.4641	14.6242
ENSG00000154978	VOPP1	protein_coding	vesicular, overexpressed in cancer, prosurvival protein 1	0.761541	0.000471915	0.0187307	8.03576	7.85047	11.6184	14.636
ENSG00000124570	SERPINB6	protein_coding	serpin family B member 6	-0.335771	0.000477972	0.0189223	11.1906	10.8457	8.18784	8.82896
ENSG00000010030	ETV7	protein_coding	ETS variant 7	-1.01026	0.000481614	0.0190176	1.35892	1.448	0.656773	0.698389
ENSG00000166750	SLFN5	protein_coding	schlafen family member 5	-0.613486	0.000486556	0.0191636	5.63585	5.13593	3.17312	3.69059
ENSG00000173230	GOLGB1	protein_coding	golgin B1	-0.271509	0.000488064	0.019174	24.0705	25.4086	19.8777	20.0541
ENSG00000112697	TMEM30A	protein_coding	transmembrane protein 30A	0.518222	0.000489545	0.0191832	13.0143	13.2635	19.4694	17.1876
ENSG00000215271	HOMEZ	protein_coding	homeobox and leucine zipper encoding	0.585636	0.000506534	0.0197703	1.68409	1.51151	2.31197	2.37249
ENSG00000197912	SPG7	protein_coding	SPG7, paraplegin matrix AAA peptidase subunit	-0.248309	0.000507095	0.0197703	3.06972	3.04369	2.46171	2.55354
ENSG00000156515	HK1	protein_coding	hexokinase 1	-0.517702	0.000527429	0.0205111	45.2263	43.2059	27.9403	32.2624
ENSG00000171227	TMEM37	protein_coding	transmembrane protein 37	-0.580513	0.000538551	0.0208909	5.55193	5.49927	3.76149	3.44092
ENSG00000102265	TIMP1	protein_coding	TIMP metallopeptidase inhibitor 1	-0.185915	0.000541795	0.0209639	173.004	171.914	145.728	149.726
ENSG00000167861	HID1	protein_coding	HID1 domain containing	-0.981987	0.000554044	0.0213842	2.34301	1.91406	1.162	0.940174
ENSG00000099260	PALMD	protein_coding	palmdelphin	0.737216	0.000556832	0.021438	0.527199	0.604614	0.934519	0.896855
ENSG00000167552	TUBA1A	protein_coding	tubulin alpha 1a	0.880477	0.000569583	0.0218743	3.86375	3.34945	7.15822	5.78956
ENSG00000130635	COL5A1	protein_coding	collagen type V alpha 1	0.806582	0.000572853	0.0219451	85.1559	81.4813	158.78	125.043
ENSG00000141959	PFKL	protein_coding	phosphofructokinase, liver type	0.551797	0.000574315	0.0219465	13.0363	11.9707	18.9218	16.7925
ENSG00000131037	EPS8L1	protein_coding	EPS8 like 1	0.464776	0.000576955	0.0219548	2.44963	2.48864	3.36574	3.27204
ENSG00000119943	PYROXD2	protein_coding	pyridine nucleotide-disulphide oxidoreductase domain 2	0.873536	0.00057775	0.0219548	1.70327	1.33342	2.82241	2.61885
ENSG00000104881	PPP1R13L	protein_coding	protein phosphatase 1 regulatory subunit 13 like	0.302887	0.000578808	0.0219548	20.4799	19.3783	24.1685	23.7586
ENSG00000171223	JUNB	protein_coding	JunB proto-oncogene, AP-1 transcription factor subunit	-0.489954	0.000580845	0.0219779	139.934	128.121	87.9368	98.0899
ENSG00000145725	PPIP5K2	protein_coding	diphosphoinositol pentakisphosphate kinase 2	0.654489	0.000589404	0.0222471	1.74867	1.85777	2.98994	2.5376
ENSG00000118777	ABCG2	protein_coding	ATP binding cassette subfamily G member 2 (Junior blood group)	-0.45217	0.000596242	0.022434	5.07226	4.96368	3.41845	3.73122
ENSG00000197157	SND1	protein_coding	staphylococcal nuclease and tudor domain containing 1	0.258915	0.000597637	0.022434	45.8267	45.5254	51.6222	54.8958
ENSG00000163293	NIPAL1	protein_coding	NIPA like domain containing 1	-0.949055	0.000598726	0.022434	1.34052	1.54171	0.636174	0.816364
ENSG00000016391	CHDH	protein_coding	choline dehydrogenase	-0.481543	0.000619734	0.0231648	3.18231	3.27153	2.1339	2.36816
ENSG00000158467	AHCYL2	protein_coding	adenosylhomocysteinase like 2	-0.405925	0.000636582	0.0236592	4.50809	4.28565	3.28323	3.18859
ENSG00000165474	GJB2	protein_coding	gap junction protein beta 2	-0.858521	0.000638652	0.0236592	1.77748	1.80023	0.900593	1.02081
ENSG00000102898	NUTF2	protein_coding	nuclear transport factor 2	0.286383	0.000640915	0.0236592	28.1953	27.1238	33.3782	32.3737
ENSG00000237330	RNF223	protein_coding	ring finger protein 223	-0.514075	0.000641238	0.0236592	7.20861	7.4703	4.89443	5.11241
ENSG00000178127	NDUFV2	protein_coding	NADH:ubiquinone oxidoreductase core subunit V2	-1.32025	0.000641322	0.0236592	0.942076	1.03553	0.456721	0.314051
ENSG00000085415	SEH1L	protein_coding	SEH1 like nucleoporin	0.511758	0.000642177	0.0236592	3.56964	3.95214	5.42107	5.01928
ENSG00000167363	FN3K	protein_coding	fructosamine 3 kinase	0.362298	0.000644076	0.0236725	8.70208	8.19731	10.5171	10.6702
ENSG00000160789	LMNA	protein_coding	lamin A/C	0.292837	0.000657842	0.0241209	95.6427	96.2365	117.846	111.15
ENSG00000178172	SPINK6	protein_coding	serine peptidase inhibitor, Kazal type 6	-1.0775	0.000670276	0.0245184	17.0546	14.4599	6.13111	8.43629
ENSG00000139508	SLC46A3	protein_coding	solute carrier family 46 member 3	-1.01197	0.000675556	0.0246427	1.86298	1.5628	0.922993	0.735759
ENSG00000204843	DCTN1	protein_coding	dynactin subunit 1	0.353072	0.000676874	0.0246427	10.3657	10.2576	12.2608	13.41
ENSG00000147144	CCDC120	protein_coding	coiled-coil domain containing 120	0.353575	0.000678835	0.0246558	9.09947	9.56669	11.8397	11.3837
ENSG00000184428	TOP1MT	protein_coding	topoisomerase (DNA) I, mitochondrial	0.550411	0.000681325	0.024688	4.47299	4.43858	5.8809	6.83874
ENSG00000137767	SQOR	protein_coding	sulfide quinone reductase-like (yeast)	-0.746913	0.000687654	0.0248589	12.3044	10.6681	7.21732	6.12366
ENSG00000244649	LINC02086	lincRNA	NA	1.75959	0.000695816	0.025095	0.116139	0.103952	0.416028	0.313601
ENSG00000135390	ATP5MC2	protein_coding	ATP synthase, H+ transporting, mitochondrial Fo complex subunit C2 (subunit 9)	0.167694	0.000699234	0.0251192	55.8537	55.8281	60.6004	61.6294
ENSG00000125885	MCM8	protein_coding	minichromosome maintenance 8 homologous recombination repair factor	-0.432944	0.00069975	0.0251192	6.16955	6.58516	4.40634	4.79505
ENSG00000170312	CDK1	protein_coding	cyclin dependent kinase 1	-0.166337	0.000714252	0.0255802	68.5148	68.0047	58.8539	59.686
ENSG00000122034	GTF3A	protein_coding	general transcription factor IIIA	0.492275	0.00071977	0.025718	17.3343	16.1129	24.0522	21.8003
ENSG00000125520	SLC2A4RG	protein_coding	SLC2A4 regulator	0.393323	0.000729207	0.0259949	50.6169	53.5138	63.6374	69.6114
ENSG00000186951	PPARA	protein_coding	peroxisome proliferator activated receptor alpha	0.378132	0.000730945	0.0259966	1.77273	1.85933	2.29308	2.30169
ENSG00000069966	GNB5	protein_coding	G protein subunit beta 5	-0.382786	0.000733579	0.0260302	3.4425	3.21306	2.44425	2.53324
ENSG00000173120	KDM2A	protein_coding	lysine demethylase 2A	0.419645	0.000737005	0.0260917	12.1642	12.1539	16.6291	15.0576
ENSG00000162511	LAPTM5	protein_coding	lysosomal protein transmembrane 5	-2.55462	0.000743534	0.0262625	0.602164	0.559975	0.0420203	0.150553
ENSG00000139726	DENR	protein_coding	density-regulated protein	0.300515	0.000751622	0.026436	26.7385	25.2336	31.3928	31.0012
ENSG00000103381	CPPED1	protein_coding	calcineurin like phosphoesterase domain containing 1	0.433018	0.000751882	0.026436	2.48771	2.64195	3.3453	3.39324
ENSG00000167971	CASKIN1	protein_coding	CASK interacting protein 1	-1.21679	0.000754845	0.026437	0.639114	0.700467	0.225826	0.334801
ENSG00000188994	ZNF292	protein_coding	zinc finger protein 292	-0.345529	0.000755344	0.026437	6.57352	6.93025	5.28864	5.06196
ENSG00000136205	TNS3	protein_coding	tensin 3	0.410139	0.000777724	0.0271586	8.76607	8.98942	12.0195	10.9623
ENSG00000196924	FLNA	protein_coding	filamin A	0.26124	0.000785432	0.0273157	284.873	295.414	345.269	332.293
ENSG00000171456	ASXL1	protein_coding	additional sex combs like 1, transcriptional regulator	0.390257	0.000786817	0.0273157	7.49286	7.98055	10.197	9.55443
ENSG00000127616	SMARCA4	protein_coding	SWI/SNF related, matrix associated, actin dependent regulator of chromatin, subfamily a, member 4	0.233963	0.000787916	0.0273157	13.6254	13.6423	15.2182	16.0292
ENSG00000149636	DSN1	protein_coding	DSN1 homolog, MIS12 kinetochore complex component	-0.473675	0.000789788	0.0273157	21.6425	22.3606	14.4489	16.4255
ENSG00000085185	BCORL1	protein_coding	BCL6 corepressor-like 1	-0.464213	0.000791091	0.0273157	4.55573	4.20593	2.9708	3.22234
ENSG00000276170	AC244153.1	processed_transcript	NA	0.50424	0.000796268	0.0273859	16.5511	14.874	21.0183	22.4769
ENSG00000105427	CNFN	protein_coding	cornifelin	0.826803	0.000796681	0.0273859	4.90419	4.27555	7.98526	7.95138
ENSG00000005020	SKAP2	protein_coding	src kinase associated phosphoprotein 2	-0.313942	0.000799311	0.0274151	9.52949	9.68366	7.34396	7.71189
ENSG00000163634	THOC7	protein_coding	THO complex 7	0.555058	0.00080186	0.0274414	25.3418	27.2653	40.0231	35.2402
ENSG00000141068	KSR1	protein_coding	kinase suppressor of ras 1	-0.663651	0.000808942	0.0276224	1.69616	1.81126	0.979071	1.17747
ENSG00000185477	GPRIN3	protein_coding	GPRIN family member 3	-0.259683	0.000820697	0.0279406	10.1106	9.98519	8.33319	8.02191
ENSG00000107263	RAPGEF1	protein_coding	Rap guanine nucleotide exchange factor 1	0.611967	0.00082189	0.0279406	17.5975	19.1466	29.4325	25.2593
ENSG00000150712	MTMR12	protein_coding	myotubularin related protein 12	0.292997	0.00082943	0.0281349	17.7448	18.3294	21.9491	21.1
ENSG00000254087	LYN	protein_coding	LYN proto-oncogene, Src family tyrosine kinase	-0.598452	0.000836819	0.0283231	6.15772	5.77092	3.52185	4.15861
ENSG00000138821	SLC39A8	protein_coding	solute carrier family 39 member 8	-0.403851	0.00084148	0.0284184	17.1966	19.0091	13.163	13.4914
ENSG00000173457	PPP1R14B	protein_coding	protein phosphatase 1 regulatory inhibitor subunit 14B	0.675674	0.000853683	0.0287674	79.5687	89.5908	119.841	143.501
ENSG00000164080	RAD54L2	protein_coding	RAD54-like 2 (S. cerevisiae)	-0.315586	0.000864298	0.0290616	3.53972	3.46906	2.73826	2.75084
ENSG00000105701	FKBP8	protein_coding	FK506 binding protein 8	0.254364	0.000879664	0.0293929	86.7565	83.3721	100.234	97.5107
ENSG00000274180	NATD1	protein_coding	N-acetyltransferase domain containing 1	-0.705393	0.000880409	0.0293929	5.07946	4.85667	2.65049	3.28965
ENSG00000165417	GTF2A1	protein_coding	general transcription factor IIA subunit 1	-0.355398	0.000881445	0.0293929	7.98355	7.45247	5.83735	5.92737
ENSG00000115946	PNO1	protein_coding	partner of NOB1 homolog	-0.400628	0.000881786	0.0293929	13.271	13.2197	10.1183	9.43459
ENSG00000197380	DACT3	protein_coding	dishevelled binding antagonist of beta catenin 3	-5.43825	0.000887753	NA	0.0835785	0.0534344	0	0
ENSG00000112186	CAP2	protein_coding	CAP, adenylate cyclase-associated protein, 2 (yeast)	0.532749	0.000890048	0.0296042	6.64027	6.97843	8.93963	10.2508
ENSG00000085433	WDR47	protein_coding	WD repeat domain 47	-0.398678	0.000892759	0.0296061	7.0811	6.64504	5.0078	5.14663
ENSG00000100941	PNN	protein_coding	pinin, desmosome associated protein	-0.204793	0.000893949	0.0296061	36.3592	36.522	30.3902	31.221
ENSG00000197415	VEPH1	protein_coding	ventricular zone expressed PH domain containing 1	1.16469	0.000901728	0.0297996	0.259787	0.288473	0.510779	0.683706
ENSG00000102554	KLF5	protein_coding	Kruppel like factor 5	-0.28269	0.000920675	0.0303606	101.456	100.928	83.3293	78.7544
ENSG00000099889	ARVCF	protein_coding	armadillo repeat gene deleted in velocardiofacial syndrome	-0.87813	0.000928385	0.0304855	0.964523	0.825598	0.49766	0.454399
ENSG00000136010	ALDH1L2	protein_coding	aldehyde dehydrogenase 1 family member L2	1.01248	0.000928423	0.0304855	1.40102	1.52879	2.40962	3.35009
ENSG00000186298	PPP1CC	protein_coding	protein phosphatase 1 catalytic subunit gamma	0.290049	0.000951929	0.0311728	29.7347	29.4343	36.2297	34.2532
ENSG00000139318	DUSP6	protein_coding	dual specificity phosphatase 6	-0.622415	0.000953403	0.0311728	1.99269	2.13981	1.24744	1.36404
ENSG00000100994	PYGB	protein_coding	phosphorylase, glycogen; brain	-0.64563	0.000956424	0.0312054	2.64392	2.63796	1.50674	1.78279
ENSG00000110092	CCND1	protein_coding	cyclin D1	-0.872025	0.000964528	0.0314032	60.7253	64.1485	28.3884	38.1304
ENSG00000025708	TYMP	protein_coding	thymidine phosphorylase	-0.879605	0.000977568	0.0317489	5.53333	5.71198	2.54154	3.41475
ENSG00000271334	LINC02104	lincRNA	NA	1.15303	0.0009797	0.0317489	1.94485	1.62599	3.75134	4.03964
ENSG00000172728	FUT10	protein_coding	fucosyltransferase 10	-0.623805	0.00098133	0.0317489	2.20595	2.43232	1.53788	1.39082
ENSG00000185722	ANKFY1	protein_coding	ankyrin repeat and FYVE domain containing 1	-0.330038	0.000999705	0.0322756	6.89623	7.03491	5.56604	5.22964
ENSG00000070915	SLC12A3	protein_coding	solute carrier family 12 member 3	-3.88811	0.000999996	NA	0.0942531	0.129789	0	0.0145017
ENSG00000158769	F11R	protein_coding	F11 receptor	-0.587523	0.00100923	0.0325151	5.50131	5.37187	3.22256	3.83
ENSG00000140553	UNC45A	protein_coding	unc-45 myosin chaperone A	0.336064	0.00101669	0.0326868	11.3899	11.2094	14.3544	13.4406
ENSG00000177879	AP3S1	protein_coding	adaptor related protein complex 3 sigma 1 subunit	0.297359	0.00101936	0.0327044	13.058	12.9884	15.3004	15.8895
ENSG00000106628	POLD2	protein_coding	polymerase (DNA) delta 2, accessory subunit	0.249465	0.00102467	0.0328042	50.6513	48.0977	56.9411	57.471
ENSG00000091986	CCDC80	protein_coding	coiled-coil domain containing 80	0.918257	0.00102673	0.0328042	1.15521	0.96868	1.71209	2.20434
ENSG00000197024	ZNF398	protein_coding	zinc finger protein 398	-0.439903	0.00103382	0.0329624	3.64178	3.44267	2.48231	2.61102
ENSG00000173548	SNX33	protein_coding	sorting nexin 33	-0.278566	0.00105747	0.0336286	26.6836	25.0905	20.6041	20.995
ENSG00000114854	TNNC1	protein_coding	troponin C1, slow skeletal and cardiac type	0.780381	0.00105908	0.0336286	26.3928	23.692	46.4079	37.4057
ENSG00000136810	TXN	protein_coding	thioredoxin	0.13501	0.00106396	0.0337138	449.555	453.122	480.909	484.828
ENSG00000100906	NFKBIA	protein_coding	NFKB inhibitor alpha	-0.572101	0.00106828	0.0337813	56.702	62.4108	36.0797	41.9965
ENSG00000198681	MAGEA1	protein_coding	MAGE family member A1	0.260478	0.0010877	0.0343248	35.5307	34.811	41.2187	40.9056
ENSG00000156531	PHF6	protein_coding	PHD finger protein 6	-0.290747	0.00109572	0.0345074	13.7169	14.4946	11.0641	11.3982
ENSG00000130227	XPO7	protein_coding	exportin 7	0.186886	0.00110499	0.0346998	24.2158	24.1558	26.9149	26.7343
ENSG00000130706	ADRM1	protein_coding	adhesion regulating molecule 1	0.325599	0.00110634	0.0346998	28.0929	27.71	35.0252	33.116
ENSG00000167642	SPINT2	protein_coding	serine peptidase inhibitor, Kunitz type, 2	-0.540775	0.00111081	0.0347693	2.42174	2.2701	1.52596	1.62037
ENSG00000133243	BTBD2	protein_coding	BTB domain containing 2	0.597158	0.00111827	0.0348796	5.1636	6.12057	8.03907	8.57906
ENSG00000116678	LEPR	protein_coding	leptin receptor	1.02797	0.00111886	0.0348796	0.401958	0.327529	0.814719	0.638456
ENSG00000099998	GGT5	protein_coding	gamma-glutamyltransferase 5	-5.24512	0.00112571	NA	0.0592091	0.0473178	0	0
ENSG00000082458	DLG3	protein_coding	discs large MAGUK scaffold protein 3	0.240656	0.001152	0.0358346	9.12237	8.94737	10.3713	10.437
ENSG00000021762	OSBPL5	protein_coding	oxysterol binding protein like 5	0.704642	0.00115415	0.0358346	6.16944	6.24645	8.72816	10.9955
ENSG00000275023	MLLT6	protein_coding	myeloid/lymphoid or mixed-lineage leukemia; translocated to, 6	0.275159	0.00116284	0.0360317	10.0078	9.43614	11.3483	11.587
ENSG00000238105	GOLGA2P5	transcribed_unprocessed_pseudogene	golgin A2 pseudogene 5	-0.499775	0.00117165	0.0362317	2.48629	2.39481	1.57367	1.79126
ENSG00000069424	KCNAB2	protein_coding	potassium voltage-gated channel subfamily A regulatory beta subunit 2	0.460766	0.00117959	0.0364043	10.2499	10.5282	12.9917	14.8756
ENSG00000198406	BZW1P2	processed_pseudogene	basic leucine zipper and W2 domains 1 pseudogene 2	-0.661243	0.00118245	0.0364196	9.65563	8.73952	5.60736	5.75045
ENSG00000142677	IL22RA1	protein_coding	interleukin 22 receptor subunit alpha 1	-0.649925	0.00119953	0.0368717	3.15471	3.31714	1.86842	2.14602
ENSG00000163625	WDFY3	protein_coding	WD repeat and FYVE domain containing 3	-0.375965	0.00121289	0.0372082	2.47478	2.48462	1.92617	1.79708
ENSG00000139567	ACVRL1	protein_coding	activin A receptor like type 1	-0.62361	0.0012268	0.0375601	2.38257	2.67137	1.51041	1.68038
ENSG00000197872	FAM49A	protein_coding	family with sequence similarity 49 member A	1.21878	0.0012523	0.0382648	0.526361	0.504779	0.942753	1.39826
ENSG00000095321	CRAT	protein_coding	carnitine O-acetyltransferase	-0.33205	0.00126319	0.0385209	9.79073	9.6567	7.63298	7.42319
ENSG00000070756	PABPC1	protein_coding	poly(A) binding protein cytoplasmic 1	0.253021	0.00127254	0.0387294	109.527	114.512	127.027	133.11
ENSG00000125968	ID1	protein_coding	inhibitor of DNA binding 1, HLH protein	-0.56626	0.001284	0.0390012	225.304	231.493	136.682	164.013
ENSG00000142609	CFAP74	protein_coding	cilia and flagella associated protein 74	1.8326	0.00128844	0.0390457	0.038693	0.0659671	0.211206	0.146185
ENSG00000121741	ZMYM2	protein_coding	zinc finger MYM-type containing 2	-0.231924	0.00129131	0.0390457	6.2679	6.32328	5.21621	5.22862
ENSG00000133019	CHRM3	protein_coding	cholinergic receptor muscarinic 3	1.92646	0.00129307	0.0390457	0.0220903	0.0188307	0.0791308	0.0736403
ENSG00000182827	ACBD3	protein_coding	acyl-CoA binding domain containing 3	0.265071	0.0013013	0.0392171	27.9884	28.6782	32.2853	34.0522
ENSG00000101695	RNF125	protein_coding	ring finger protein 125	-0.898485	0.00133912	0.0402069	0.777985	0.906748	0.479157	0.399353
ENSG00000153094	BCL2L11	protein_coding	BCL2 like 11	-0.344223	0.00133936	0.0402069	7.75147	7.90685	5.7779	6.23802
ENSG00000187122	SLIT1	protein_coding	slit guidance ligand 1	1.53274	0.00134372	0.0402592	0.059066	0.0629379	0.146093	0.196903
ENSG00000135604	STX11	protein_coding	syntaxin 11	-0.61935	0.0013616	0.0407159	5.4903	6.18734	3.80961	3.58295
ENSG00000108518	PFN1	protein_coding	profilin 1	0.268163	0.00136945	0.0408713	344.381	328.79	402.453	387.392
ENSG00000140199	SLC12A6	protein_coding	solute carrier family 12 member 6	-0.375097	0.00137485	0.0409529	5.00374	4.62624	3.65734	3.58267
ENSG00000137076	TLN1	protein_coding	talin 1	0.505258	0.00139744	0.0415454	24.0575	24.3987	35.8864	31.1038
ENSG00000138623	SEMA7A	protein_coding	semaphorin 7A (John Milton Hagen blood group)	0.603606	0.00142018	0.0421402	3.14824	2.95508	4.17551	4.87015
ENSG00000010404	IDS	protein_coding	iduronate 2-sulfatase	-0.361455	0.00142984	0.0422548	4.31091	4.612	3.39544	3.36606
ENSG00000104892	KLC3	protein_coding	kinesin light chain 3	0.677497	0.00143117	0.0422548	1.55731	1.3641	2.37197	2.19513
ENSG00000072832	CRMP1	protein_coding	collapsin response mediator protein 1	-0.885208	0.00143539	0.0422548	2.53157	1.95796	1.11042	1.26204
ENSG00000179010	MRFAP1	protein_coding	Morf4 family associated protein 1	0.465828	0.00143959	0.0422548	100.144	98.0768	141.824	124.844
ENSG00000013810	TACC3	protein_coding	transforming acidic coiled-coil containing protein 3	0.268185	0.00144106	0.0422548	14.9698	14.9726	17.0282	18.108
ENSG00000165916	PSMC3	protein_coding	proteasome 26S subunit, ATPase 3	0.375499	0.00144293	0.0422548	127.746	120.4	149.442	164.297
ENSG00000159433	STARD9	protein_coding	StAR related lipid transfer domain containing 9	0.798246	0.00144325	0.0422548	0.33541	0.296063	0.586903	0.484761
ENSG00000114062	UBE3A	protein_coding	ubiquitin protein ligase E3A	0.556686	0.00145442	0.0424378	4.15406	4.32353	6.53839	5.60564
ENSG00000053254	FOXN3	protein_coding	forkhead box N3	0.421841	0.00145501	0.0424378	3.45602	3.28706	4.58873	4.2158
ENSG00000099256	PRTFDC1	protein_coding	phosphoribosyl transferase domain containing 1	0.670111	0.00146951	0.0427798	2.7511	2.31236	3.87894	4.00193
ENSG00000110628	SLC22A18	protein_coding	solute carrier family 22 member 18	-0.513736	0.00147598	0.0428871	6.06017	6.67118	4.09756	4.58554
ENSG00000130559	CAMSAP1	protein_coding	calmodulin regulated spectrin associated protein 1	0.364733	0.00147896	0.0428926	8.39927	8.21399	10.8357	10.0074
ENSG00000185247	MAGEA11	protein_coding	MAGE family member A11	0.525969	0.00148696	0.0430437	4.40952	4.21632	6.39235	5.71604
ENSG00000162733	DDR2	protein_coding	discoidin domain receptor tyrosine kinase 2	-0.914008	0.00149023	0.0430574	0.609668	0.59268	0.354728	0.267274
ENSG00000011347	SYT7	protein_coding	synaptotagmin 7	-0.801697	0.00150182	0.043311	2.70209	2.53114	1.27106	1.65601
ENSG00000204044	SLC12A5-AS1	antisense	NA	-1.86613	0.00151123	0.0435009	0.399345	0.434033	0.10218	0.119813
ENSG00000119915	ELOVL3	protein_coding	ELOVL fatty acid elongase 3	-0.437782	0.00151698	0.043585	13.3014	14.1246	9.90082	9.80528
ENSG00000266074	BAHCC1	protein_coding	BAH domain and coiled-coil containing 1	-0.248437	0.00154319	0.0442555	5.60039	5.74497	4.63926	4.66294
ENSG00000256235	SMIM3	protein_coding	small integral membrane protein 3	-1.19632	0.00155496	0.0445101	2.56141	3.13482	0.973714	1.44549
ENSG00000163508	EOMES	protein_coding	eomesodermin	1.09937	0.00156331	0.044666	0.404435	0.313416	0.702423	0.808935
ENSG00000011465	DCN	protein_coding	decorin	1.34735	0.00156831	0.044726	0.0837047	0.129328	0.289135	0.233695
ENSG00000172663	TMEM134	protein_coding	transmembrane protein 134	-0.501045	0.00158134	0.0449901	2.69204	2.9463	1.88352	1.99258
ENSG00000101294	HM13	protein_coding	histocompatibility (minor) 13	-0.176223	0.00158342	0.0449901	17.3337	17.4502	14.8758	15.1164
ENSG00000126351	THRA	protein_coding	thyroid hormone receptor, alpha	0.290896	0.00158635	0.0449904	14.8861	13.9547	17.2784	17.1153
ENSG00000137642	SORL1	protein_coding	sortilin-related receptor, L(DLR class) A repeats containing	0.439784	0.00159509	0.0451551	1.77622	1.80871	2.48991	2.24638
ENSG00000255248	MIR100HG	processed_transcript	mir-100-let-7a-2 cluster host gene	0.78767	0.00160668	0.045159	0.302793	0.345794	0.593779	0.49468
ENSG00000105141	CASP14	protein_coding	caspase 14	1.86884	0.00160992	0.045159	0.166567	0.131066	0.668792	0.39723
ENSG00000068615	REEP1	protein_coding	receptor accessory protein 1	-0.480159	0.00161197	0.045159	3.97019	3.88091	2.57295	2.91273
ENSG00000215158	AC138409.2	transcribed_unprocessed_pseudogene	NA	-0.673041	0.0016133	0.045159	4.00947	4.10664	2.20532	2.75503
ENSG00000164181	ELOVL7	protein_coding	ELOVL fatty acid elongase 7	-1.62417	0.00161331	0.045159	5.10143	5.53393	1.14245	2.22288
ENSG00000100258	LMF2	protein_coding	lipase maturation factor 2	0.297646	0.00161915	0.045159	14.0405	14.7077	17.148	17.255
ENSG00000163131	CTSS	protein_coding	cathepsin S	-0.678367	0.00161935	0.045159	37.1974	39.6358	25.7925	20.9637
ENSG00000196352	CD55	protein_coding	CD55 molecule (Cromer blood group)	-0.903774	0.00162391	0.045159	507.417	457.573	212.199	290.674
ENSG00000122406	RPL5	protein_coding	ribosomal protein L5	0.212161	0.00162442	0.045159	250.781	241.47	272.46	283.207
ENSG00000034510	TMSB10	protein_coding	thymosin beta 10	0.390826	0.00162604	0.045159	3382.98	3018.59	4067.42	4110.7
ENSG00000119392	GLE1	protein_coding	GLE1, RNA export mediator	0.32119	0.00162802	0.045159	24.1627	24.3009	28.2534	30.7458
ENSG00000130309	COLGALT1	protein_coding	collagen beta(1-O)galactosyltransferase 1	0.24103	0.00163042	0.045159	51.9298	54.1589	61.7869	60.3473
ENSG00000176771	NCKAP5	protein_coding	NCK associated protein 5	1.65087	0.0016439	0.0454507	0.0938159	0.0479836	0.240045	0.201721
ENSG00000007314	SCN4A	protein_coding	sodium voltage-gated channel alpha subunit 4	-0.983486	0.00165756	0.0456931	0.440291	0.382274	0.183588	0.222882
ENSG00000127980	PEX1	protein_coding	peroxisomal biogenesis factor 1	-0.485028	0.0016586	0.0456931	3.49934	3.69346	2.63499	2.36924
ENSG00000119471	HSDL2	protein_coding	hydroxysteroid dehydrogenase like 2	1.04553	0.00168658	0.046381	22.6172	22.7511	54.0343	37.1321
ENSG00000159592	GPBP1L1	protein_coding	GC-rich promoter binding protein 1 like 1	0.28278	0.00169251	0.0464611	12.5926	12.2401	14.2578	15.1859
ENSG00000087842	PIR	protein_coding	pirin	0.691739	0.00169731	0.0465021	12.0756	11.0616	16.2658	20.1753
ENSG00000100644	HIF1A	protein_coding	hypoxia inducible factor 1 alpha subunit	-0.507126	0.00170004	0.0465021	38.3695	39.7966	24.6429	28.96
ENSG00000073417	PDE8A	protein_coding	phosphodiesterase 8A	0.62012	0.00170362	0.0465173	5.71586	5.40522	9.07162	7.5801
ENSG00000103047	TANGO6	protein_coding	transport and golgi organization 6 homolog	0.401741	0.00171354	0.0466922	3.37408	3.20851	4.35851	4.1213
ENSG00000136295	TTYH3	protein_coding	tweety family member 3	-0.401127	0.00171609	0.0466922	36.8964	39.5504	29.3525	27.0367
ENSG00000157827	FMNL2	protein_coding	formin like 2	-0.595867	0.00172508	0.0468436	15.8427	15.916	9.21525	11.2661
ENSG00000173039	RELA	protein_coding	RELA proto-oncogene, NF-kB subunit	-0.243029	0.00172774	0.0468436	31.4318	32.358	26.6639	25.8413
ENSG00000139304	PTPRQ	protein_coding	protein tyrosine phosphatase, receptor type Q	2.7406	0.00175851	NA	0.00718225	0.00918368	0.044105	0.0610541
ENSG00000165807	PPP1R36	protein_coding	protein phosphatase 1 regulatory subunit 36	1.78831	0.00176216	0.0476242	0.0869184	0.111139	0.296529	0.36219
ENSG00000205476	CCDC85C	protein_coding	coiled-coil domain containing 85C	0.414536	0.00176271	0.0476242	2.51136	2.79419	3.36663	3.51825
ENSG00000157933	SKI	protein_coding	SKI proto-oncogene	0.358258	0.00179692	0.0484633	8.60756	8.91425	11.3212	10.554
ENSG00000271270	TMCC1-AS1	antisense	TMCC1 antisense RNA 1 (head to head)	0.952781	0.00180772	0.0486694	0.574074	0.501599	1.12614	0.909024
ENSG00000103855	CD276	protein_coding	CD276 molecule	0.228039	0.00181656	0.0487646	32.6387	31.2617	35.9617	36.9833
ENSG00000031698	SARS	protein_coding	seryl-tRNA synthetase	0.376344	0.00181759	0.0487646	33.6516	34.1574	44.8779	40.8618
ENSG00000057019	DCBLD2	protein_coding	discoidin, CUB and LCCL domain containing 2	0.748512	0.00183391	0.0490971	2.1978	2.59173	4.27099	3.56128
ENSG00000157985	AGAP1	protein_coding	ArfGAP with GTPase domain, ankyrin repeat and PH domain 1	0.363435	0.00183636	0.0490971	3.00857	3.11381	3.96602	3.70465
ENSG00000213799	ZNF845	protein_coding	zinc finger protein 845	0.598436	0.00185021	0.0493816	1.79837	1.60699	2.35225	2.68041
ENSG00000134901	KDELC1	protein_coding	KDEL motif containing 1	-0.733994	0.00186069	0.0495755	8.93479	8.06015	4.41726	5.54684
ENSG00000151617	EDNRA	protein_coding	endothelin receptor type A	0.802504	0.00186806	0.0496018	0.570918	0.527231	0.919761	0.951607
ENSG00000166710	B2M	protein_coding	beta-2-microglobulin	-0.205352	0.00186812	0.0496018	331.954	320.306	278.664	272.517
ENSG00000108551	RASD1	protein_coding	ras related dexamethasone induced 1	-2.46439	0.0018939	0.050192	21.2754	23.8937	1.94136	6.04988
ENSG00000128585	MKLN1	protein_coding	muskelin 1	-0.340228	0.00189687	0.050192	7.04907	7.30058	5.28092	5.7622
ENSG00000148248	SURF4	protein_coding	surfeit 4	0.246512	0.00190843	0.0504114	134.523	134.652	150.27	160.906
ENSG00000175595	ERCC4	protein_coding	ERCC excision repair 4, endonuclease catalytic subunit	-0.598144	0.00191555	0.0505128	2.23503	2.22127	1.30094	1.56782
ENSG00000169499	PLEKHA2	protein_coding	pleckstrin homology domain containing A2	0.333218	0.00194556	0.0511372	11.1928	11.7121	13.5146	14.5943
ENSG00000123342	MMP19	protein_coding	matrix metallopeptidase 19	-0.716496	0.00194587	0.0511372	1.33307	1.34892	0.72635	0.863209
ENSG00000114315	HES1	protein_coding	hes family bHLH transcription factor 1	-0.646665	0.0019507	0.0511768	18.6223	16.0041	9.96337	11.6046
ENSG00000247626	MARS2	protein_coding	methionyl-tRNA synthetase 2, mitochondrial	-0.633288	0.00196176	0.0513793	5.61008	5.73114	3.20506	3.91847
ENSG00000140718	FTO	protein_coding	fat mass and obesity associated	0.392329	0.00196634	0.051412	0.869764	0.85487	1.06607	1.14022
ENSG00000157240	FZD1	protein_coding	frizzled class receptor 1	-0.557836	0.0019749	0.0515482	1.71169	1.62094	1.15913	1.04898
ENSG00000160014	CALM3	protein_coding	calmodulin 3 (phosphorylase kinase, delta)	0.333176	0.0020295	0.0528837	50.1094	45.9027	59.4643	58.4108
ENSG00000185070	FLRT2	protein_coding	fibronectin leucine rich transmembrane protein 2	0.741718	0.00204472	0.0531905	0.0783173	0.0804415	0.126146	0.132251
ENSG00000132823	OSER1	protein_coding	oxidative stress responsive serine rich 1	0.330224	0.00206359	0.0535906	28.7892	27.3745	33.3222	35.5183
ENSG00000181666	HKR1	protein_coding	HKR1, GLI-Kruppel zinc finger family member	0.448315	0.00207651	0.0538356	2.45089	2.25893	3.22147	3.04831
ENSG00000088256	GNA11	protein_coding	G protein subunit alpha 11	0.460056	0.00208697	0.0540157	6.7906	7.48968	9.08788	10.0432
ENSG00000112378	PERP	protein_coding	PERP, TP53 apoptosis effector	0.692936	0.00209212	0.0540305	48.3889	50.2277	86.3823	68.8655
ENSG00000205426	KRT81	protein_coding	keratin 81	-1.88265	0.00209462	0.0540305	2.88025	5.55401	0.879602	1.34732
ENSG00000169221	TBC1D10B	protein_coding	TBC1 domain family member 10B	0.416569	0.00209807	0.0540305	7.15673	7.85964	10.0492	9.46504
ENSG00000125966	MMP24	protein_coding	matrix metallopeptidase 24	1.40111	0.00212058	0.0545191	0.872985	1.18115	3.21028	2.06082
ENSG00000085662	AKR1B1	protein_coding	aldo-keto reductase family 1 member B	-0.406062	0.00215245	0.0552463	324.565	340.076	257.019	231.58
ENSG00000104756	KCTD9	protein_coding	potassium channel tetramerization domain containing 9	-0.495671	0.00217573	0.0557507	31.1181	29.2671	19.2828	22.4613
ENSG00000077684	JADE1	protein_coding	jade family PHD finger 1	0.445054	0.00219133	0.0560573	3.76455	3.85338	5.32978	4.77111
ENSG00000165269	AQP7	protein_coding	aquaporin 7	-1.12771	0.00219794	0.056133	0.477663	0.468984	0.174598	0.247381
ENSG00000114353	GNAI2	protein_coding	G protein subunit alpha i2	0.375008	0.00220653	0.0562593	28.4536	28.8559	34.1089	38.32
ENSG00000120253	NUP43	protein_coding	nucleoporin 43	-0.321476	0.00226619	0.0576847	10.4232	11.0009	8.43286	8.26035
ENSG00000267169	AC022098.1	antisense	NA	0.8423	0.00227552	0.0577879	0.63286	0.647372	1.16589	1.06892
ENSG00000048740	CELF2	protein_coding	CUGBP, Elav-like family member 2	0.564519	0.00227774	0.0577879	1.41614	1.40896	2.1887	1.88154
ENSG00000276851	AC002401.4	lincRNA	NA	-5.00012	0.00230791	NA	0.537985	0.393087	0	0
ENSG00000261104	AC093904.4	lincRNA	NA	-5.00012	0.00230791	NA	0.095828	0.0700182	0	0
ENSG00000214114	MYCBP	protein_coding	MYC binding protein	-0.493383	0.00230947	0.0584966	7.48986	8.52128	5.5229	5.54413
ENSG00000105246	EBI3	protein_coding	Epstein-Barr virus induced 3	-0.348298	0.00232891	0.058892	28.5449	27.3522	20.7505	22.0561
ENSG00000173727	AP000769.1	transcribed_unprocessed_pseudogene	NA	-0.607582	0.00234434	0.059185	24.5019	21.8241	13.5608	16.0831
ENSG00000130348	QRSL1	protein_coding	glutaminyl-tRNA synthase (glutamine-hydrolyzing)-like 1	-0.410539	0.00235933	0.0594659	3.91122	3.89794	2.74157	2.98296
ENSG00000164902	PHAX	protein_coding	phosphorylated adaptor for RNA export	-0.365752	0.00236584	0.0594703	13.5903	13.3979	9.68341	10.7279
ENSG00000146729	NIPSNAP2	protein_coding	glioblastoma amplified sequence	0.330079	0.00236723	0.0594703	5.2331	5.24158	6.21613	6.61328
ENSG00000114126	TFDP2	protein_coding	transcription factor Dp-2	0.301962	0.00237478	0.0595628	6.87331	6.53009	8.22572	7.87953
ENSG00000233621	LINC01137	antisense	long intergenic non-protein coding RNA 1137	-0.767031	0.0023826	0.0596619	10.5994	11.3353	5.45696	7.09895
ENSG00000066084	DIP2B	protein_coding	disco interacting protein 2 homolog B	-0.316022	0.00238965	0.0597411	17.8603	17.8441	13.3179	14.6311
ENSG00000129354	AP1M2	protein_coding	adaptor related protein complex 1 mu 2 subunit	1.02723	0.00240388	0.0598349	11.7784	11.8001	18.8487	28.0114
ENSG00000146674	IGFBP3	protein_coding	insulin like growth factor binding protein 3	0.791541	0.00240475	0.0598349	163.072	148.539	296.879	228.335
ENSG00000146576	C7orf26	protein_coding	chromosome 7 open reading frame 26	-0.415721	0.00240505	0.0598349	7.85098	7.8756	5.9508	5.53556
ENSG00000174444	RPL4	protein_coding	ribosomal protein L4	0.102197	0.00242114	0.060138	274.395	277.183	286.693	290.165
ENSG00000167895	TMC8	protein_coding	transmembrane channel like 8	-0.948216	0.00242581	0.060157	0.722288	0.671682	0.302417	0.402216
ENSG00000103811	CTSH	protein_coding	cathepsin H	0.708725	0.00243686	0.0603339	0.889741	0.855691	1.26087	1.52105
ENSG00000152229	PSTPIP2	protein_coding	proline-serine-threonine phosphatase interacting protein 2	-0.579007	0.00244958	0.0605514	5.26367	5.70143	3.84007	3.30638
ENSG00000124784	RIOK1	protein_coding	RIO kinase 1	0.404045	0.00245423	0.060569	11.6549	12.0886	14.4644	16.1411
ENSG00000105953	OGDH	protein_coding	oxoglutarate dehydrogenase	-0.407202	0.00246862	0.0607549	59.4524	64.2093	43.0416	47.829
ENSG00000175106	TVP23C	protein_coding	trans-golgi network vesicle protein 23 homolog C (S. cerevisiae)	-0.876979	0.00246965	0.0607549	0.981043	0.948724	0.438754	0.585376
ENSG00000090621	PABPC4	protein_coding	poly(A) binding protein cytoplasmic 4	0.347175	0.002479	0.0608798	21.3924	23.5353	27.4054	28.2657
ENSG00000143641	GALNT2	protein_coding	polypeptide N-acetylgalactosaminyltransferase 2	0.39056	0.00248263	0.0608798	51.5017	48.9386	67.2622	61.0026
ENSG00000133315	MACROD1	protein_coding	MACRO domain containing 1	0.611811	0.00249152	0.0609295	12.1614	12.8901	16.8154	20.4852
ENSG00000147852	VLDLR	protein_coding	very low density lipoprotein receptor	-0.500644	0.00249257	0.0609295	4.24124	3.70539	2.64179	2.83572
ENSG00000180998	GPR137C	protein_coding	G protein-coupled receptor 137C	-1.2322	0.00250148	0.0610503	0.253226	0.277535	0.103668	0.11577
ENSG00000135048	CEMIP2	protein_coding	transmembrane protein 2	0.713274	0.00254402	0.0619903	4.82746	4.97625	8.75236	6.8996
ENSG00000078018	MAP2	protein_coding	microtubule associated protein 2	1.05608	0.00255671	0.0622012	0.100784	0.109043	0.230104	0.193832
ENSG00000184307	ZDHHC23	protein_coding	zinc finger DHHC-type containing 23	-0.488596	0.00256422	0.0622856	7.36312	7.84179	4.89548	5.66247
ENSG00000133858	ZFC3H1	protein_coding	zinc finger C3H1-type containing	-0.278281	0.00259293	0.0627231	15.0683	15.5525	11.8748	12.7248
ENSG00000148943	LIN7C	protein_coding	lin-7 homolog C, crumbs cell polarity complex component	-0.297962	0.00259485	0.0627231	16.8311	17.1095	12.9416	13.9554
ENSG00000168890	TMEM150A	protein_coding	transmembrane protein 150A	-0.708913	0.0025957	0.0627231	2.60671	2.37021	1.34877	1.62209
ENSG00000267508	ZNF285	protein_coding	zinc finger protein 285	0.924984	0.00259853	0.0627231	0.254508	0.317086	0.554359	0.496005
ENSG00000257267	ZNF271P	transcribed_unitary_pseudogene	zinc finger protein 271, pseudogene	0.633593	0.00260309	0.0627348	2.60419	2.11482	3.63788	3.50662
ENSG00000135446	CDK4	protein_coding	cyclin dependent kinase 4	0.382968	0.00261511	0.0628398	35.005	34.162	41.3708	46.5358
ENSG00000150967	ABCB9	protein_coding	ATP binding cassette subfamily B member 9	-0.456739	0.00261561	0.0628398	1.00799	1.06472	0.728017	0.741722
ENSG00000141543	EIF4A3	protein_coding	eukaryotic translation initiation factor 4A3	0.220449	0.00262769	0.0630318	23.8781	24.2111	26.6729	27.9127
ENSG00000101182	PSMA7	protein_coding	proteasome subunit alpha 7	0.187894	0.0026643	0.0638107	254.168	244.229	276.302	276.927
ENSG00000174282	ZBTB4	protein_coding	zinc finger and BTB domain containing 4	0.514588	0.00268251	0.0640691	26.5869	25.4477	38.9862	33.4211
ENSG00000127952	STYXL1	protein_coding	serine/threonine/tyrosine interacting-like 1	0.562019	0.0026874	0.0640691	2.76174	2.65556	3.95719	3.84466
ENSG00000170430	MGMT	protein_coding	O-6-methylguanine-DNA methyltransferase	0.677892	0.00268757	0.0640691	6.0968	5.573	10.0045	8.18852
ENSG00000213420	GPC2	protein_coding	glypican 2	-0.666629	0.00270805	0.0644575	1.50994	1.60143	0.994313	0.913059
ENSG00000213186	TRIM59	protein_coding	tripartite motif containing 59	0.416997	0.00273416	0.0649784	2.09078	1.91582	2.59465	2.62651
ENSG00000161677	JOSD2	protein_coding	Josephin domain containing 2	0.521804	0.00275341	0.0653351	9.0264	9.19554	11.8129	13.6739
ENSG00000134590	RTL8C	protein_coding	family with sequence similarity 127 member A	0.250811	0.00276598	0.0655324	53.1152	51.0344	59.9923	60.8219
ENSG00000188191	PRKAR1B	protein_coding	protein kinase cAMP-dependent type I regulatory subunit beta	0.370841	0.00277263	0.0655891	10.0169	10.8563	12.7026	13.5797
ENSG00000243742	RPLP0P2	transcribed_processed_pseudogene	ribosomal protein lateral stalk subunit P0 pseudogene 2	-1.43544	0.00280982	0.066367	0.469958	0.527635	0.129046	0.229266
ENSG00000248538	AC022784.1	lincRNA	NA	1.46694	0.00282489	0.0666207	0.0334242	0.0361632	0.0763119	0.110566
ENSG00000144136	SLC20A1	protein_coding	solute carrier family 20 member 1	-0.334554	0.00283276	0.066704	59.2438	56.4089	46.3515	43.0023
ENSG00000164494	PDSS2	protein_coding	prenyl (decaprenyl) diphosphate synthase, subunit 2	0.642553	0.00284975	0.0670018	2.62493	2.14518	3.71444	3.56107
ENSG00000112763	BTN2A1	protein_coding	butyrophilin subfamily 2 member A1	-0.3255	0.00285986	0.067137	11.6305	11.2255	8.59765	9.18211
ENSG00000106638	TBL2	protein_coding	transducin (beta)-like 2	0.240412	0.00287544	0.0674	8.33625	8.24918	9.44681	9.64672
ENSG00000259326	AC116158.1	antisense	NA	-4.88747	0.00290673	NA	0.105229	0.134552	0	0
ENSG00000065613	SLK	protein_coding	STE20 like kinase	-0.389537	0.00291376	0.0681943	20.032	20.2183	15.7749	14.1556
ENSG00000168310	IRF2	protein_coding	interferon regulatory factor 2	-0.311913	0.00292083	0.0682562	9.8787	9.8184	7.66756	7.79432
ENSG00000128340	RAC2	protein_coding	ras-related C3 botulinum toxin substrate 2 (rho family, small GTP binding protein Rac2)	-4.87004	0.00292542	NA	0.106176	0.0905093	0	0
ENSG00000149313	AASDHPPT	protein_coding	aminoadipate-semialdehyde dehydrogenase-phosphopantetheinyl transferase	-0.357765	0.00293102	0.0683904	4.44948	4.66086	3.51557	3.40624
ENSG00000169740	ZNF32	protein_coding	zinc finger protein 32	0.776777	0.00293611	0.0684056	3.30744	2.75291	4.66246	5.49205
ENSG00000260852	FBXL19-AS1	antisense	FBXL19 antisense RNA 1 (head to head)	-0.614988	0.00294466	0.0685011	1.6784	1.58058	1.033	1.04341
ENSG00000004700	RECQL	protein_coding	RecQ like helicase	-0.424552	0.00297363	0.0689741	11.4922	11.51	7.80487	8.8956
ENSG00000144231	POLR2D	protein_coding	polymerase (RNA) II subunit D	0.435336	0.00297395	0.0689741	11.686	10.2065	14.3471	14.5166
ENSG00000144681	STAC	protein_coding	SH3 and cysteine rich domain	0.701815	0.00298672	0.0691662	2.21178	2.05919	3.01479	3.76136
ENSG00000129195	PIMREG	protein_coding	family with sequence similarity 64 member A	0.394139	0.00305459	0.0706316	7.33283	7.99618	9.60049	10.0001
ENSG00000221914	PPP2R2A	protein_coding	protein phosphatase 2 regulatory subunit Balpha	0.247995	0.00308354	0.0711681	14.607	15.363	17.457	17.2062
ENSG00000022567	SLC45A4	protein_coding	solute carrier family 45 member 4	-0.341148	0.00308703	0.0711681	8.91653	9.69072	7.24525	7.05884
ENSG00000070061	ELP1	protein_coding	inhibitor of kappa light polypeptide gene enhancer in B-cells, kinase complex-associated protein	0.263263	0.00309764	0.0713059	15.8615	16.3882	19.2365	18.4634
ENSG00000226953	AC010890.1	antisense	NA	1.55535	0.00311311	0.0714492	0.442533	0.565851	1.58522	1.27239
ENSG00000273891	AL731566.1	antisense	NA	-1.65236	0.00311314	0.0714492	0.578297	0.473246	0.189399	0.138803
ENSG00000167110	GOLGA2	protein_coding	golgin A2	0.542231	0.00312057	0.0715131	24.0671	23.6133	30.6007	37.0789
ENSG00000111087	GLI1	protein_coding	GLI family zinc finger 1	-2.17786	0.0031452	0.0719267	0.319742	0.177165	0.0654494	0.0426357
ENSG00000172260	NEGR1	protein_coding	neuronal growth regulator 1	0.743281	0.00314796	0.0719267	2.06218	1.7992	2.77763	3.52638
ENSG00000114812	VIPR1	protein_coding	vasoactive intestinal peptide receptor 1	1.19476	0.00315843	0.072059	0.0910207	0.108626	0.217367	0.224536
ENSG00000151292	CSNK1G3	protein_coding	casein kinase 1 gamma 3	0.295557	0.00316816	0.0721741	6.88227	6.98967	8.41956	8.1644
ENSG00000134538	SLCO1B1	protein_coding	solute carrier organic anion transporter family member 1B1	4.77807	0.00321217	NA	0	0	0.102867	0.120619
ENSG00000100412	ACO2	protein_coding	aconitase 2	0.853531	0.00322548	0.0733714	10.3894	10.6759	21.3914	15.6686
ENSG00000133687	TMTC1	protein_coding	transmembrane and tetratricopeptide repeat containing 1	-0.570104	0.00323316	0.0734375	13.3354	13.7046	7.97098	9.78193
ENSG00000130520	LSM4	protein_coding	LSM4 homolog, U6 small nuclear RNA and mRNA degradation associated	0.335505	0.00325501	0.0738249	66.7881	64.3665	83.9194	77.3119
ENSG00000132965	ALOX5AP	protein_coding	arachidonate 5-lipoxygenase activating protein	1.69833	0.00326902	0.0740336	0.182883	0.167033	0.615008	0.496439
ENSG00000073910	FRY	protein_coding	FRY microtubule binding protein	0.772624	0.00328874	0.0743709	0.213941	0.194531	0.372237	0.309052
ENSG00000136111	TBC1D4	protein_coding	TBC1 domain family member 4	0.310691	0.0033554	0.0756424	4.84743	4.55351	5.71431	5.65674
ENSG00000119383	PTPA	protein_coding	protein phosphatase 2 phosphatase activator	0.397299	0.00335639	0.0756424	34.9672	35.2984	47.6521	42.4915
ENSG00000128564	VGF	protein_coding	VGF nerve growth factor inducible	-1.53991	0.00336307	0.0756424	0.977656	1.01702	0.220472	0.447438
ENSG00000104290	FZD3	protein_coding	frizzled class receptor 3	-0.40236	0.00336461	0.0756424	1.14072	1.14277	0.841526	0.841795
ENSG00000184731	FAM110C	protein_coding	family with sequence similarity 110 member C	-0.5523	0.00343154	0.0769286	3.74893	3.23425	2.3114	2.33762
ENSG00000164402	SEPT8	protein_coding	septin 8	-0.315031	0.00343182	0.0769286	7.21691	7.16248	5.39998	5.8635
ENSG00000162599	NFIA	protein_coding	nuclear factor I A	0.358042	0.00344471	0.0771054	2.43567	2.51893	2.96948	3.21485
ENSG00000082153	BZW1	protein_coding	basic leucine zipper and W2 domains 1	-0.322724	0.00345014	0.077115	97.7429	99.6824	80.1568	73.6139
ENSG00000124171	PARD6B	protein_coding	par-6 family cell polarity regulator beta	-0.539698	0.00346258	0.0771851	2.19956	2.00026	1.4361	1.38432
ENSG00000166681	BEX3	protein_coding	brain expressed X-linked 3	0.470539	0.00346331	0.0771851	157.943	139.73	209.844	192.02
ENSG00000184292	TACSTD2	protein_coding	tumor-associated calcium signal transducer 2	0.57663	0.00349887	0.0777927	7.68056	7.18897	11.684	9.93027
ENSG00000111261	MANSC1	protein_coding	MANSC domain containing 1	-0.503433	0.00350067	0.0777927	2.123	2.27646	1.43331	1.58679
ENSG00000002586	CD99	protein_coding	CD99 molecule	0.479278	0.00352417	0.0780354	27.5297	25.8352	38.7162	33.7536
ENSG00000151552	QDPR	protein_coding	quinoid dihydropteridine reductase	0.421216	0.0035262	0.0780354	6.89893	6.16188	8.47005	8.59874
ENSG00000023445	BIRC3	protein_coding	baculoviral IAP repeat containing 3	-0.724379	0.00352679	0.0780354	17.975	18.0153	11.98	9.23263
ENSG00000279696	AP001273.1	TEC	NA	-1.09418	0.00355541	0.0785558	0.724978	0.854297	0.305527	0.412276
ENSG00000234882	EIF3EP1	processed_pseudogene	eukaryotic translation initiation factor 3 subunit E pseudogene 1	1.77561	0.00359111	0.0792308	0.27238	0.174141	0.871166	0.646955
ENSG00000078269	SYNJ2	protein_coding	synaptojanin 2	-0.34888	0.00360526	0.0793423	4.38991	4.8015	3.47249	3.55454
ENSG00000175970	UNC119B	protein_coding	unc-119 lipid binding chaperone B	0.288671	0.00360647	0.0793423	6.46006	6.69422	7.85636	7.78894
ENSG00000090924	PLEKHG2	protein_coding	pleckstrin homology and RhoGEF domain containing G2	-0.563114	0.00362022	0.0795312	6.46284	6.75054	3.92785	4.78786
ENSG00000225383	SFTA1P	lincRNA	surfactant associated 1, pseudogene	1.54501	0.00363431	0.0797271	0.598144	0.347648	1.39133	1.35953
ENSG00000064205	WISP2	protein_coding	WNT1 inducible signaling pathway protein 2	0.629436	0.00367194	0.0802407	41.9729	42.5926	70.6148	56.7841
ENSG00000162783	IER5	protein_coding	immediate early response 5	-0.321063	0.00367538	0.0802407	42.9128	45.5138	35.5434	33.4043
ENSG00000132507	EIF5A	protein_coding	eukaryotic translation initiation factor 5A	0.338307	0.00367795	0.0802407	170.36	153.845	200.913	198.47
ENSG00000276728	AC142472.1	lincRNA	NA	1.31723	0.00367857	0.0802407	0.566193	0.493616	1.52773	1.05526
ENSG00000172086	KRCC1	protein_coding	lysine rich coiled-coil 1	1.189	0.00370896	0.0807893	0.434518	0.490237	1.12487	0.920231
ENSG00000091640	SPAG7	protein_coding	sperm associated antigen 7	0.258425	0.00372414	0.0810052	17.1566	16.7971	20.0052	19.5797
ENSG00000265298	AC132812.1	unprocessed_pseudogene	NA	-1.2331	0.00373354	0.0810953	1.7581	2.18379	0.719747	0.90424
ENSG00000006194	ZNF263	protein_coding	zinc finger protein 263	0.475219	0.0037444	0.0812165	5.29032	5.31264	7.67935	6.67797
ENSG00000198604	BAZ1A	protein_coding	bromodomain adjacent to zinc finger domain 1A	0.26534	0.00375586	0.0813505	6.30946	6.58662	7.57154	7.52074
ENSG00000131379	C3orf20	protein_coding	chromosome 3 open reading frame 20	-3.44916	0.00376057	NA	0.128312	0.164068	0	0.0256644
ENSG00000175548	ALG10B	protein_coding	ALG10B, alpha-1,2-glucosyltransferase	-0.438236	0.00376281	0.081375	3.04867	3.45286	2.29912	2.37182
ENSG00000278090	LUNAR1	lincRNA	NA	1.11208	0.00377018	0.081375	0.338364	0.318797	0.710838	0.676782
ENSG00000138796	HADH	protein_coding	hydroxyacyl-CoA dehydrogenase	0.255323	0.00377284	0.081375	4.35237	4.43227	4.99333	5.22031
ENSG00000099956	SMARCB1	protein_coding	SWI/SNF related, matrix associated, actin dependent regulator of chromatin, subfamily b, member 1	0.346579	0.00383581	0.0826173	3.37574	3.49822	4.05162	4.46339
ENSG00000147140	NONO	protein_coding	non-POU domain containing, octamer-binding	0.207478	0.00385048	0.0828177	102.593	100.489	116.405	112.059
ENSG00000172901	LVRN	protein_coding	laeverin	2.31261	0.0038564	NA	0.0135041	0.0259007	0.0967472	0.0877835
ENSG00000142867	BCL10	protein_coding	B-cell CLL/lymphoma 10	-0.396961	0.00386412	0.082995	4.85128	4.86328	3.7338	3.4544
ENSG00000174384	PMS2P6	unprocessed_pseudogene	NA	-1.96709	0.00386668	NA	1.07283	0.968322	0.193767	0.315564
ENSG00000181588	MEX3D	protein_coding	mex-3 RNA binding family member D	0.932688	0.00388744	0.0830995	10.7378	11.2977	16.7342	24.2761
ENSG00000080608	PUM3	protein_coding	pumilio RNA binding family member 3	0.230553	0.00388856	0.0830995	24.7453	24.953	28.7143	28.0912
ENSG00000179913	B3GNT3	protein_coding	UDP-GlcNAc:betaGal beta-1,3-N-acetylglucosaminyltransferase 3	-0.299897	0.00389092	0.0830995	15.2665	14.8896	12.0375	11.8403
ENSG00000078098	FAP	protein_coding	fibroblast activation protein alpha	0.910706	0.00389577	0.0830995	0.268724	0.343607	0.595901	0.518295
ENSG00000206262	FOXL2NB	protein_coding	FOXL2 neighbor	0.463024	0.00390021	0.0830995	2.0701	2.01972	2.64084	2.85521
ENSG00000151498	ACAD8	protein_coding	acyl-CoA dehydrogenase family member 8	-0.33544	0.00390136	0.0830995	3.66621	3.53785	2.79342	2.77331
ENSG00000112769	LAMA4	protein_coding	laminin subunit alpha 4	1.13798	0.00391324	0.0832375	0.507097	0.643457	0.990457	1.47496
ENSG00000100300	TSPO	protein_coding	translocator protein	0.265737	0.00394123	0.0837173	114.649	118.798	140.191	133.198
ENSG00000164690	SHH	protein_coding	sonic hedgehog	-0.992304	0.00396543	0.0841153	0.453579	0.523114	0.218459	0.257938
ENSG00000269893	SNHG8	lincRNA	small nucleolar RNA host gene 8	0.450187	0.00397898	0.0841397	28.6412	24.9529	35.2755	36.1685
ENSG00000170425	ADORA2B	protein_coding	adenosine A2b receptor	-0.55484	0.00398043	0.0841397	5.14633	5.2329	3.70317	3.17939
ENSG00000115649	CNPPD1	protein_coding	cyclin Pas1/PHO80 domain containing 1	0.340357	0.00399021	0.0841397	6.83461	6.6426	8.29103	8.34507
ENSG00000180447	GAS1	protein_coding	growth arrest specific 1	0.73361	0.00399151	0.0841397	7.10056	7.6606	10.3818	13.5366
ENSG00000079616	KIF22	protein_coding	kinesin family member 22	0.210623	0.00399391	0.0841397	19.4106	19.7308	21.7273	22.3947
ENSG00000237522	NONOP2	processed_pseudogene	non-POU domain containing, octamer-binding pseudogene 2	-1.27593	0.00402194	0.0846145	1.12835	1.25662	0.409781	0.546021
ENSG00000157617	C2CD2	protein_coding	C2 calcium dependent domain containing 2	0.540387	0.00406518	0.0854076	2.21376	2.33779	3.47055	2.97449
ENSG00000049759	NEDD4L	protein_coding	neural precursor cell expressed, developmentally down-regulated 4-like, E3 ubiquitin protein ligase	0.247202	0.00408108	0.0855578	3.29599	3.21665	3.69125	3.84307
ENSG00000148985	PGAP2	protein_coding	post-GPI attachment to proteins 2	-0.361683	0.00408344	0.0855578	10.1914	10.7736	7.61675	8.27227
ENSG00000134317	GRHL1	protein_coding	grainyhead like transcription factor 1	-0.671051	0.0041367	0.0865559	0.828288	0.713273	0.472884	0.473346
ENSG00000155545	MIER3	protein_coding	MIER family member 3	-0.42802	0.00415179	0.0867538	8.10917	8.67886	6.38975	5.76163
ENSG00000134352	IL6ST	protein_coding	interleukin 6 signal transducer	-0.444096	0.00418214	0.0872695	20.4599	21.013	15.8618	13.8308
ENSG00000179271	GADD45GIP1	protein_coding	GADD45G interacting protein 1	0.209816	0.00420325	0.0875913	51.2936	52.1483	58.7767	57.7603
ENSG00000126368	NR1D1	protein_coding	nuclear receptor subfamily 1 group D member 1	-0.441823	0.00423771	0.088106	9.6822	9.81742	6.51808	7.46835
ENSG00000173706	HEG1	protein_coding	heart development protein with EGF like domains 1	0.383042	0.00423939	0.088106	10.117	10.7138	13.8614	12.5965
ENSG00000174684	B4GAT1	protein_coding	beta-1,4-glucuronyltransferase 1	-0.742889	0.00425769	0.0883671	22.8357	23.282	11.4867	15.3764
ENSG00000074266	EED	protein_coding	embryonic ectoderm development	-0.337448	0.00428288	0.0887703	12.7918	12.8941	9.37949	10.4297
ENSG00000065809	FAM107B	protein_coding	family with sequence similarity 107 member B	-0.349364	0.00429492	0.0888459	13.3545	13.0518	9.54535	10.6551
ENSG00000155975	VPS37A	protein_coding	VPS37A, ESCRT-I subunit	-0.27764	0.00429806	0.0888459	7.90586	8.25943	6.36769	6.61848
ENSG00000116793	PHTF1	protein_coding	putative homeodomain transcription factor 1	0.562092	0.0043054	0.0888782	3.28706	3.18025	5.05911	4.24352
ENSG00000142102	PGGHG	protein_coding	ATH1, acid trehalase-like 1 (yeast)	0.560892	0.00431948	0.0890495	3.26252	3.01711	4.8648	4.16581
ENSG00000156508	EEF1A1	protein_coding	eukaryotic translation elongation factor 1 alpha 1	0.167171	0.00433659	0.0892579	1036.33	1032.4	1148.8	1114.29
ENSG00000176485	PLA2G16	protein_coding	phospholipase A2 group XVI	0.157335	0.00434118	0.0892579	68.0149	67.0373	73.5261	73.2407
ENSG00000141564	RPTOR	protein_coding	regulatory associated protein of MTOR complex 1	-0.320709	0.00435823	0.0894889	4.59721	4.92174	3.63233	3.78855
ENSG00000181904	C5orf24	protein_coding	chromosome 5 open reading frame 24	-0.236374	0.00439039	0.0900293	13.4084	13.9114	11.167	11.4191
ENSG00000251411	AC093827.3	processed_pseudogene	NA	4.64158	0.00439574	NA	0	0	0.206568	0.201847
ENSG00000241484	ARHGAP8	protein_coding	Rho GTPase activating protein 8	4.64158	0.00439574	NA	0	0	0.0459501	0.0448999
ENSG00000067177	PHKA1	protein_coding	phosphorylase kinase regulatory subunit alpha 1	-0.298294	0.00441446	0.0901667	5.76486	5.96382	4.69414	4.59392
ENSG00000111269	CREBL2	protein_coding	cAMP responsive element binding protein like 2	0.638442	0.00441779	0.0901667	8.25983	9.26144	14.5455	12.008
ENSG00000236753	MKLN1-AS	processed_transcript	MKLN1 antisense RNA	-0.633334	0.00441926	0.0901667	3.99032	3.38897	2.18516	2.45918
ENSG00000135930	EIF4E2	protein_coding	eukaryotic translation initiation factor 4E family member 2	0.366866	0.00442051	0.0901667	4.05175	4.23087	5.39282	5.00735
ENSG00000223764	LINC02593	lincRNA	NA	-0.483291	0.00443137	0.0902139	3.50725	3.94644	2.60658	2.57939
ENSG00000180867	PDIA3P1	transcribed_processed_pseudogene	protein disulfide isomerase family A member 3 pseudogene 1	0.73716	0.00443972	0.0902139	0.92898	1.06735	1.72244	1.50803
ENSG00000248265	FLJ12825	lincRNA	uncharacterized LOC440101	1.2941	0.0044404	0.0902139	0.147764	0.145338	0.314097	0.38649
ENSG00000115652	UXS1	protein_coding	UDP-glucuronate decarboxylase 1	-0.233046	0.00445759	0.0904438	8.68312	8.53308	7.11086	7.16528
ENSG00000120725	SIL1	protein_coding	SIL1 nucleotide exchange factor	0.492907	0.00451621	0.0915127	3.98801	3.82806	5.70512	5.01614
ENSG00000283740	TAF11L11	protein_coding	NA	-1.67135	0.00453414	0.0917553	0.858075	1.38341	0.381833	0.298485
ENSG00000068120	COASY	protein_coding	Coenzyme A synthase	-0.722771	0.00454992	0.0919267	31.5268	34.2021	16.7646	22.0605
ENSG00000279041	AC102945.2	TEC	NA	0.952259	0.00455455	0.0919267	1.16585	1.45044	2.19294	2.71004
ENSG00000105287	PRKD2	protein_coding	protein kinase D2	-0.292289	0.00457933	0.0923059	7.7749	7.7533	5.98699	6.36853
ENSG00000230882	AC005077.4	processed_pseudogene	NA	-1.50152	0.00461326	0.0928683	0.474346	0.42621	0.104969	0.205139
ENSG00000285796	AL162458.1	antisense	NA	-0.674079	0.00462511	0.0929852	0.556276	0.556954	0.354491	0.325396
ENSG00000198346	ZNF813	protein_coding	zinc finger protein 813	0.709597	0.00465699	0.0935041	0.853935	0.899208	1.2412	1.55013
ENSG00000163126	ANKRD23	protein_coding	ankyrin repeat domain 23	1.63502	0.00469544	0.0940342	0.0653155	0.0974361	0.211687	0.27217
ENSG00000120915	EPHX2	protein_coding	epoxide hydrolase 2	0.677501	0.0046956	0.0940342	1.16198	1.3577	2.09145	1.82326
ENSG00000102218	RP2	protein_coding	retinitis pigmentosa 2 (X-linked recessive)	-0.29859	0.00470366	0.0940732	10.6037	11.1331	8.45295	8.75465
ENSG00000224846	AL133351.1	antisense	NA	-4.41681	0.00471636	NA	1.08068	0.744057	0	0.0831357
ENSG00000006015	REX1BD	protein_coding	chromosome 19 open reading frame 60	0.335571	0.00471703	0.0942182	9.13413	8.46635	10.6413	11.023
ENSG00000121966	CXCR4	protein_coding	C-X-C motif chemokine receptor 4	0.261773	0.00472836	0.0943222	46.116	43.1754	52.3534	52.0031
ENSG00000171889	MIR31HG	sense_overlapping	MIR31 host gene	1.08984	0.00475356	0.0947021	1.263	1.23044	2.83151	2.34576
ENSG00000111252	SH2B3	protein_coding	SH2B adaptor protein 3	-1.02814	0.00475982	0.0947044	3.47759	3.14594	1.25097	1.91638
ENSG00000197451	HNRNPAB	protein_coding	heterogeneous nuclear ribonucleoprotein A/B	0.153061	0.004773	0.094844	181.984	177.409	192.609	196.818
ENSG00000226281	AL031123.1	lincRNA	NA	-2.67107	0.0047937	NA	0.544346	0.348018	0.104461	0.0340244
ENSG00000105220	GPI	protein_coding	glucose-6-phosphate isomerase	0.151167	0.0048218	0.0956904	53.5915	52.105	57.2669	57.1035
ENSG00000185467	KPNA7	protein_coding	karyopherin subunit alpha 7	1.60149	0.00483267	0.0957827	0.181823	0.298917	0.797534	0.597468
ENSG00000172466	ZNF24	protein_coding	zinc finger protein 24	-0.276753	0.00484396	0.0958228	11.439	11.8304	9.60262	9.10638
ENSG00000102312	PORCN	protein_coding	porcupine homolog (Drosophila)	-0.368033	0.00484714	0.0958228	25.7886	24.051	17.9107	19.7337
ENSG00000198788	MUC2	protein_coding	mucin 2, oligomeric mucus/gel-forming	-2.28185	0.00490336	0.09681	0.339577	0.298516	0.0289623	0.0990513
ENSG00000251664	PCDHA12	protein_coding	protocadherin alpha 12	0.75811	0.0049205	0.0970239	0.435413	0.409682	0.655838	0.739441
ENSG00000104884	ERCC2	protein_coding	ERCC excision repair 2, TFIIH core complex helicase subunit	0.390325	0.00493339	0.0971537	5.11975	4.67222	6.01489	6.50268
ENSG00000176853	FAM91A1	protein_coding	family with sequence similarity 91 member A1	-0.510613	0.00496108	0.0975742	8.19329	8.57093	5.2149	6.25214
ENSG00000197110	IFNL3	protein_coding	interferon, lambda 3	-4.74725	0.00497342	NA	0.232459	0.371546	0	0
ENSG00000242829	RPS26P21	processed_pseudogene	ribosomal protein S26 pseudogene 21	-4.74725	0.00497342	NA	0.515017	0.823167	0	0
ENSG00000110435	PDHX	protein_coding	pyruvate dehydrogenase complex component X	-0.260402	0.00498686	0.0979147	20.5681	19.5952	16.0138	16.6727
ENSG00000198160	MIER1	protein_coding	MIER1 transcriptional regulator	-0.323099	0.00499111	0.0979147	7.48489	8.10944	5.94222	6.1964
ENSG00000080371	RAB21	protein_coding	RAB21, member RAS oncogene family	-0.255969	0.00500087	0.0979815	4.54882	4.74459	3.83486	3.74442
ENSG00000162408	NOL9	protein_coding	nucleolar protein 9	-0.370322	0.00502733	0.0983748	5.11775	5.42836	3.79165	4.15352
ENSG00000213483	NDUFAF4P2	processed_pseudogene	NADH:ubiquinone oxidoreductase complex assembly factor 4 pseudogene 2	4.9101	0.00502811	NA	0	0	0.70551	0.344693
ENSG00000196712	NF1	protein_coding	neurofibromin 1	-0.174495	0.00503878	0.0984736	6.06118	6.14315	5.29406	5.24079
ENSG00000089248	ERP29	protein_coding	endoplasmic reticulum protein 29	0.221831	0.00504807	0.0985301	58.0173	54.9323	63.6332	64.7516
ENSG00000244479	OR2A1-AS1	antisense	OR2A1 antisense RNA 1	-2.83389	0.00507059	NA	0.230049	0.158391	0.0181114	0.035395
ENSG00000093010	COMT	protein_coding	catechol-O-methyltransferase	0.48321	0.00508232	0.099073	3.53622	3.31954	4.96098	4.38182
ENSG00000168291	PDHB	protein_coding	pyruvate dehydrogenase (lipoamide) beta	0.239942	0.00509664	0.0992154	20.0332	19.9315	23.5075	22.4763
ENSG00000184986	TMEM121	protein_coding	transmembrane protein 121	-1.23886	0.00510251	0.0992154	3.38872	3.15951	0.987492	1.71804
ENSG00000213762	ZNF134	protein_coding	zinc finger protein 134	0.668053	0.00513377	0.0996973	2.85164	2.2636	3.76648	4.16879
ENSG00000133083	DCLK1	protein_coding	doublecortin like kinase 1	4.63917	0.00515981	NA	0	0	0.0127605	0.0187034
ENSG00000134897	BIVM	protein_coding	basic, immunoglobulin-like variable motif containing	-0.478865	0.0051641	0.10016	2.15786	2.06676	1.53672	1.41955
ENSG00000146109	ABT1	protein_coding	activator of basal transcription 1	0.512301	0.00519162	0.100567	10.9851	12.1229	17.1366	14.9519
ENSG00000198626	RYR2	protein_coding	ryanodine receptor 2	0.846972	0.00520921	0.100781	1.41147	1.54374	2.16173	3.01977
ENSG00000143845	ETNK2	protein_coding	ethanolamine kinase 2	-0.774441	0.00521663	0.100798	1.32255	1.30676	0.646034	0.851713
ENSG00000010322	NISCH	protein_coding	nischarin	0.465386	0.00522634	0.100859	7.32672	7.17328	10.4721	9.02953
ENSG00000063169	BICRA	protein_coding	glioma tumor suppressor candidate region gene 1	0.389003	0.00526274	0.10127	2.76944	2.64826	3.59193	3.3248
ENSG00000167378	IRGQ	protein_coding	immunity-related GTPase Q	-0.3066	0.00526275	0.10127	4.47656	4.29591	3.53613	3.37813
ENSG00000132694	ARHGEF11	protein_coding	Rho guanine nucleotide exchange factor 11	-0.230987	0.00527298	0.10127	7.86491	8.11056	6.54824	6.709
ENSG00000261786	AC006058.1	lincRNA	NA	1.11856	0.00527393	0.10127	0.309498	0.248753	0.49777	0.689795
ENSG00000152784	PRDM8	protein_coding	PR domain 8	-0.701557	0.00529025	0.101457	1.75788	1.93555	0.979534	1.23062
ENSG00000165983	PTER	protein_coding	phosphotriesterase related	1.06125	0.0053426	0.102119	2.20506	1.90354	5.00625	3.34705
ENSG00000141385	AFG3L2	protein_coding	AFG3 like matrix AAA peptidase subunit 2	0.351982	0.00534659	0.102119	6.79808	7.26534	9.03456	8.44249
ENSG00000183530	PRR14L	protein_coding	proline rich 14 like	0.267563	0.00534917	0.102119	3.73356	3.83761	4.50854	4.36755
ENSG00000130513	GDF15	protein_coding	growth differentiation factor 15	-0.676246	0.00535132	0.102119	49.0359	51.1157	34.3002	26.7315
ENSG00000138433	CIR1	protein_coding	corepressor interacting with RBPJ, 1	0.361403	0.00537684	0.102479	4.78912	4.59276	5.83859	5.91646
ENSG00000037241	RPL26L1	protein_coding	ribosomal protein L26 like 1	0.717866	0.00545171	0.103778	45.3069	46.7593	63.3111	84.3077
ENSG00000169926	KLF13	protein_coding	Kruppel like factor 13	0.16903	0.00547516	0.103986	26.7534	26.0614	28.5121	29.3559
ENSG00000151376	ME3	protein_coding	malic enzyme 3	0.44402	0.00547615	0.103986	8.91926	8.58341	12.3428	10.8581
ENSG00000154330	PGM5	protein_coding	phosphoglucomutase 5	1.39024	0.00554233	0.105113	0.114641	0.0925813	0.321118	0.211198
ENSG00000018408	WWTR1	protein_coding	WW domain containing transcription regulator 1	-0.384828	0.00556505	0.105414	7.39762	8.23327	5.9578	5.69914
ENSG00000250303	AP002884.1	lincRNA	NA	1.48421	0.00558529	0.105668	0.232158	0.114174	0.511769	0.446494
ENSG00000182534	MXRA7	protein_coding	matrix remodeling associated 7	0.324922	0.00560272	0.105867	3.66409	3.7444	4.3297	4.70998
ENSG00000176658	MYO1D	protein_coding	myosin ID	0.771911	0.00561256	0.105879	1.59789	1.37144	2.15065	2.79653
ENSG00000012232	EXTL3	protein_coding	exostosin like glycosyltransferase 3	0.72644	0.00561708	0.105879	5.29747	5.47788	9.86541	7.49434
ENSG00000163430	FSTL1	protein_coding	follistatin like 1	0.15335	0.00562628	0.105923	35.991	36.9082	39.1479	39.8346
ENSG00000269952	AL117336.2	sense_intronic	NA	-1.80815	0.00566589	0.106538	2.00626	2.90738	0.68445	0.668808
ENSG00000144369	FAM171B	protein_coding	family with sequence similarity 171 member B	-1.06002	0.00573667	0.107692	0.29994	0.334353	0.133812	0.161519
ENSG00000246695	RASSF8-AS1	antisense	RASSF8 atnisense RNA 1	0.461691	0.00574125	0.107692	1.91336	1.84211	2.54576	2.49883
ENSG00000080298	RFX3	protein_coding	regulatory factor X3	0.651449	0.0057924	0.108519	0.421226	0.425756	0.702099	0.593777
ENSG00000161920	MED11	protein_coding	mediator complex subunit 11	0.845133	0.0058068	0.108657	2.39655	1.93949	4.19151	3.42826
ENSG00000132031	MATN3	protein_coding	matrilin 3	-1.57343	0.00582193	0.108808	0.603551	0.771739	0.147076	0.3018
ENSG00000011566	MAP4K3	protein_coding	mitogen-activated protein kinase kinase kinase kinase 3	-0.223883	0.00585135	0.10917	10.3172	10.4915	8.6773	8.67841
ENSG00000166104	AC126323.1	transcribed_unprocessed_pseudogene	NA	0.844402	0.00585548	0.10917	5.04878	5.36749	10.57	7.63704
ENSG00000185291	IL3RA	protein_coding	interleukin 3 receptor subunit alpha	-1.11107	0.00586341	0.109186	2.22722	2.64684	0.858165	1.33644
ENSG00000197172	MAGEA6	protein_coding	MAGE family member A6	0.21218	0.00590192	0.10977	53.1039	54.2479	61.3658	59.7709
ENSG00000066697	MSANTD3	protein_coding	Myb/SANT DNA binding domain containing 3	0.273031	0.00597384	0.110873	9.09077	8.9646	10.6152	10.6481
ENSG00000166897	ELFN2	protein_coding	extracellular leucine rich repeat and fibronectin type III domain containing 2	1.09697	0.00597563	0.110873	2.61737	2.19854	3.91116	6.1383
ENSG00000113648	H2AFY	protein_coding	H2A histone family member Y	0.173898	0.00599626	0.111122	11.5365	11.6427	12.8806	12.5938
ENSG00000170322	NFRKB	protein_coding	nuclear factor related to kappaB binding protein	-0.333037	0.00601411	0.111319	18.1701	18.3498	13.334	14.9178
ENSG00000261634	AC026992.2	antisense	NA	-1.16767	0.006028	0.111442	0.39043	0.320933	0.133198	0.176637
ENSG00000008952	SEC62	protein_coding	SEC62 homolog, preprotein translocation factor	-0.325511	0.00605011	0.111612	32.2202	31.6741	26.0006	23.6711
ENSG00000130720	FIBCD1	protein_coding	fibrinogen C domain containing 1	-0.432772	0.00605242	0.111612	16.7834	15.942	10.9528	12.6792
ENSG00000175416	CLTB	protein_coding	clathrin light chain B	0.352566	0.00605894	0.111612	74.6262	76.8488	88.6127	99.8613
ENSG00000261143	ADAMTS7P3	transcribed_unprocessed_pseudogene	ADAMTS7 pseudogene 3	-2.25918	0.00606404	NA	0.131152	0.1677	0.0366084	0.0238479
ENSG00000119397	CNTRL	protein_coding	centriolin	0.753713	0.0060969	0.112177	2.31241	2.22064	4.2464	3.19766
ENSG00000115252	PDE1A	protein_coding	phosphodiesterase 1A	0.677704	0.00611572	0.112389	3.23894	3.35308	5.75947	4.50795
ENSG00000229207	SERPINH1P1	processed_pseudogene	serpin family H member 1 pseudogene 1	-2.25248	0.00615554	NA	0.430486	0.825671	0.110148	0.143507
ENSG00000074527	NTN4	protein_coding	netrin 4	0.964395	0.00617781	0.113395	6.25957	6.3536	14.3321	9.62675
ENSG00000142661	MYOM3	protein_coding	myomesin 3	-1.84383	0.00618138	NA	0.0871533	0.0742931	0.0148665	0.0290535
ENSG00000196821	C6orf106	protein_coding	chromosome 6 open reading frame 106	0.359302	0.00619343	0.113546	27.3013	26.6886	35.5197	31.951
ENSG00000285601	AC084262.2	bidirectional_promoter_lncRNA	NA	-2.29784	0.00620202	NA	0.205975	0.140466	0.028108	0.0411984
ENSG00000117013	KCNQ4	protein_coding	potassium voltage-gated channel subfamily Q member 4	0.681147	0.00625903	0.114492	0.664784	0.588486	0.983946	0.981915
ENSG00000145703	IQGAP2	protein_coding	IQ motif containing GTPase activating protein 2	0.556012	0.00625987	0.114492	1.79135	1.77589	2.77911	2.33008
ENSG00000165655	ZNF503	protein_coding	zinc finger protein 503	-0.332887	0.00630476	0.115176	24.1636	21.8933	17.9076	17.7393
ENSG00000167705	RILP	protein_coding	Rab interacting lysosomal protein	0.396708	0.00633026	0.115505	9.09765	8.25468	11.361	10.9309
ENSG00000166979	EVA1C	protein_coding	eva-1 homolog C (C. elegans)	-0.394661	0.00634728	0.115506	8.18312	8.52871	5.81523	6.56762
ENSG00000151882	CCL28	protein_coding	C-C motif chemokine ligand 28	-1.71362	0.0063473	0.115506	0.386263	0.21529	0.0810932	0.0990498
ENSG00000140939	NOL3	protein_coding	nucleolar protein 3	0.290305	0.0063546	0.115506	12.6992	13.021	14.8058	15.8303
ENSG00000117419	ERI3	protein_coding	ERI1 exoribonuclease family member 3	0.271253	0.00636466	0.115506	21.7195	22.8141	25.4566	26.8861
ENSG00000105438	KDELR1	protein_coding	KDEL endoplasmic reticulum protein retention receptor 1	-0.239199	0.00636783	0.115506	80.4366	77.1195	66.3324	63.7415
ENSG00000249849	AC138819.1	antisense	NA	-4.56502	0.00638902	NA	0.415837	0.531716	0	0
ENSG00000142224	IL19	protein_coding	interleukin 19	-4.56502	0.00638902	NA	0.0692794	0.0885851	0	0
ENSG00000005249	PRKAR2B	protein_coding	protein kinase cAMP-dependent type II regulatory subunit beta	-2.12466	0.00640596	NA	0.12452	0.159219	0.0212405	0.0415101
ENSG00000188242	PP7080	3prime_overlapping_ncRNA	uncharacterized LOC25845	1.64522	0.0064061	0.115821	0.113393	0.0828524	0.331585	0.275406
ENSG00000088727	KIF9	protein_coding	kinesin family member 9	0.676142	0.00640858	0.115821	0.543805	0.587614	0.815257	0.942162
ENSG00000254428	AP003392.1	antisense	NA	-1.05946	0.00642049	0.115821	3.6839	4.71047	2.10439	1.79926
ENSG00000115977	AAK1	protein_coding	AP2 associated kinase 1	-0.325188	0.00642205	0.115821	2.09722	2.21569	1.61032	1.74245
ENSG00000268006	PTOV1-AS1	antisense	PTOV1 antisense RNA 1	-1.10675	0.00642278	0.115821	0.405102	0.354414	0.163662	0.181245
ENSG00000186767	SPIN4	protein_coding	spindlin family member 4	-0.483463	0.00643195	0.11585	6.01845	6.94411	4.34411	4.68019
ENSG00000145040	UCN2	protein_coding	urocortin 2	0.964795	0.00645201	0.116076	2.69262	2.51452	5.8213	4.08465
ENSG00000183186	C2CD4C	protein_coding	C2 calcium dependent domain containing 4C	0.47736	0.00646242	0.116127	3.72313	3.62541	4.64591	5.32738
ENSG00000169813	HNRNPF	protein_coding	heterogeneous nuclear ribonucleoprotein F	-0.285081	0.00647316	0.116171	174.419	177.46	146.174	135.147
ENSG00000108515	ENO3	protein_coding	enolase 3	0.30285	0.00647991	0.116171	38.0103	37.7366	47.4288	43.599
ENSG00000261556	SMG1P7	transcribed_unprocessed_pseudogene	SMG1P7, nonsense mediated mRNA decay associated PI3K related kinase pseudogene 7	-0.769524	0.00649014	0.116219	0.697416	0.6979	0.3931	0.404332
ENSG00000156642	NPTN	protein_coding	neuroplastin	-0.329668	0.00656331	0.117393	23.9479	25.3496	19.8241	18.3819
ENSG00000213761	MT1P1	processed_pseudogene	metallothionein 1 pseudogene 1	4.48837	0.00656915	NA	0	0	1.00236	1.22432
ENSG00000176463	SLCO3A1	protein_coding	solute carrier organic anion transporter family member 3A1	-0.319024	0.00658838	0.117704	11.4877	11.835	8.64185	9.57469
ENSG00000141026	MED9	protein_coding	mediator complex subunit 9	-0.382287	0.00661828	0.118101	5.96125	6.66724	4.70203	4.72904
ENSG00000188760	TMEM198	protein_coding	transmembrane protein 198	-0.774729	0.00663093	0.11819	1.25138	1.44453	0.764896	0.764797
ENSG00000259422	AC091100.1	antisense	NA	-2.0117	0.00666448	NA	0.266478	0.29206	0.0389619	0.0951787
ENSG00000135363	LMO2	protein_coding	LIM domain only 2	-1.35628	0.00667348	0.118621	0.417944	0.423842	0.118001	0.201782
ENSG00000177138	FAM9B	protein_coding	family with sequence similarity 9 member B	0.880835	0.00667736	0.118621	0.700612	0.602814	1.34029	1.00189
ENSG00000105219	CNTD2	protein_coding	cyclin N-terminal domain containing 2	0.995808	0.00667878	0.118621	0.96358	0.840065	1.4793	2.03682
ENSG00000068985	PAGE1	protein_coding	PAGE family member 1	0.368188	0.00668593	0.118621	119.125	112	137.23	153.567
ENSG00000256464	YWHABP2	processed_pseudogene	tyrosine 3-monooxygenase/tryptophan 5-monooxygenase activation protein beta pseudogene 2	4.49083	0.00671022	NA	0	0	0.321586	0.251389
ENSG00000123338	NCKAP1L	protein_coding	NCK associated protein 1 like	4.49083	0.00671022	NA	0	0	0.0216394	0.0169159
ENSG00000114455	HHLA2	protein_coding	HERV-H LTR-associating 2	4.49083	0.00671022	NA	0	0	0.0632178	0.0494184
ENSG00000170166	HOXD4	protein_coding	homeobox D4	4.49083	0.00671022	NA	0	0	0.156619	0.122432
ENSG00000152078	TMEM56	protein_coding	transmembrane protein 56	-0.449994	0.00671827	0.119058	3.11139	3.56046	2.39761	2.35492
ENSG00000130045	NXNL2	protein_coding	nucleoredoxin-like 2	0.535379	0.00674707	0.119431	2.4753	2.20179	3.37786	3.24685
ENSG00000072958	AP1M1	protein_coding	adaptor related protein complex 1 mu 1 subunit	0.271971	0.00677986	0.119831	4.39303	4.70825	5.28752	5.41301
ENSG00000100234	TIMP3	protein_coding	TIMP metallopeptidase inhibitor 3	-0.860766	0.00678521	0.119831	27.0318	26.7356	11.7659	17.1044
ENSG00000260198	AC009102.1	sense_intronic	NA	-4.54393	0.00680781	NA	0.126073	0.0967232	0	0
ENSG00000172346	CSDC2	protein_coding	cold shock domain containing C2	-0.467996	0.00683228	0.120524	4.61851	4.86545	3.11836	3.55723
ENSG00000169738	DCXR	protein_coding	dicarbonyl/L-xylulose reductase	-0.304874	0.00687178	0.121082	14.8884	14.4285	11.3802	11.7562
ENSG00000180008	SOCS4	protein_coding	suppressor of cytokine signaling 4	-0.352475	0.00688208	0.121125	8.28312	8.23227	6.61535	5.98698
ENSG00000177685	CRACR2B	protein_coding	calcium release activated channel regulator 2B	-0.592768	0.00691394	0.121461	2.41609	2.88439	1.66416	1.7521
ENSG00000089486	CDIP1	protein_coding	cell death-inducing p53 target 1	0.374518	0.00691697	0.121461	14.0991	13.7593	18.556	16.6306
ENSG00000153064	BANK1	protein_coding	B-cell scaffold protein with ankyrin repeats 1	1.61706	0.00696011	0.122079	0.0656345	0.0466247	0.201525	0.138573
ENSG00000248008	NRAV	antisense	negative regulator of antiviral response (non-protein coding)	0.379802	0.00698472	0.122372	6.2696	6.1783	7.98478	7.80229
ENSG00000079999	KEAP1	protein_coding	kelch like ECH associated protein 1	0.325998	0.00703611	0.122914	11.2701	11.623	14.5098	13.4395
ENSG00000007376	RPUSD1	protein_coding	RNA pseudouridylate synthase domain containing 1	0.391507	0.00703803	0.122914	16.4242	17.9802	22.8711	21.07
ENSG00000143222	UFC1	protein_coding	ubiquitin-fold modifier conjugating enzyme 1	0.357885	0.00703964	0.122914	17.5758	18.4928	23.4736	21.538
ENSG00000073060	SCARB1	protein_coding	scavenger receptor class B member 1	-0.373717	0.00706453	0.123112	21.3064	22.5661	17.3516	15.6294
ENSG00000261706	LINC00165	lincRNA	long intergenic non-protein coding RNA 165	-0.447979	0.00706695	0.123112	14.0292	14.3926	9.68364	10.6043
ENSG00000143761	ARF1	protein_coding	ADP ribosylation factor 1	0.171865	0.00708837	0.123346	139.459	138.211	148.658	156.146
ENSG00000198467	TPM2	protein_coding	tropomyosin 2 (beta)	0.287166	0.00712273	0.123804	112.858	111.798	126.943	140.211
ENSG00000048052	HDAC9	protein_coding	histone deacetylase 9	0.938465	0.00714351	0.124025	0.228998	0.282598	0.54778	0.404774
ENSG00000159352	PSMD4	protein_coding	proteasome 26S subunit, non-ATPase 4	0.322881	0.00724216	0.125493	60.3784	57.1221	74.4911	68.7029
ENSG00000276517	AL133243.3	sense_intronic	NA	-1.4802	0.00725177	0.125493	0.283396	0.324225	0.10686	0.104418
ENSG00000088836	SLC4A11	protein_coding	solute carrier family 4 member 11	-0.386715	0.0072591	0.125493	4.35074	4.20531	3.04947	3.33034
ENSG00000168243	GNG4	protein_coding	G protein subunit gamma 4	-1.4139	0.00726585	0.125493	0.273767	0.275801	0.0679255	0.132746
ENSG00000011422	PLAUR	protein_coding	plasminogen activator, urokinase receptor	-0.407273	0.00726883	0.125493	35.5074	31.3392	23.5824	25.5469
ENSG00000167695	FAM57A	protein_coding	family with sequence similarity 57 member A	-0.275048	0.0073209	0.126087	24.2511	23.2097	18.5106	19.723
ENSG00000250033	SLC7A11-AS1	processed_transcript	SLC7A11 antisense RNA 1	-0.569269	0.00732637	0.126087	0.92362	0.948519	0.602907	0.625494
ENSG00000272779	AC245060.4	unprocessed_pseudogene	NA	0.597246	0.00732779	0.126087	7.71422	7.66624	12.3952	10.2732
ENSG00000069399	BCL3	protein_coding	B-cell CLL/lymphoma 3	-0.401354	0.00735258	0.126372	22.0162	25.1648	17.4974	17.291
ENSG00000072518	MARK2	protein_coding	microtubule affinity regulating kinase 2	-0.300431	0.00736715	0.126482	7.49929	6.97303	5.67825	5.78148
ENSG00000118482	PHF3	protein_coding	PHD finger protein 3	0.545243	0.00740019	0.126908	4.56354	4.05761	6.61934	5.63905
ENSG00000278318	ZNF229	protein_coding	zinc finger protein 229	2.15207	0.00741124	NA	0.0244177	0.0208147	0.0916331	0.105819
ENSG00000124562	SNRPC	protein_coding	small nuclear ribonucleoprotein polypeptide C	0.211929	0.00741641	0.127044	103.472	99.3756	115.777	113.201
ENSG00000249863	AC021106.1	processed_pseudogene	NA	-1.43841	0.00742868	0.127113	0.931703	1.35379	0.433442	0.381183
ENSG00000116005	PCYOX1	protein_coding	prenylcysteine oxidase 1	-0.230946	0.0074529	0.127386	25.571	26.2061	21.9838	20.9928
ENSG00000224621	AL451042.1	antisense	NA	-1.20318	0.00746976	0.127532	2.96513	2.31697	1.18017	1.07083
ENSG00000107957	SH3PXD2A	protein_coding	SH3 and PX domains 2A	0.306494	0.0074855	0.12766	9.89813	9.31318	11.094	12.064
ENSG00000160013	PTGIR	protein_coding	prostaglandin I2 (prostacyclin) receptor (IP)	-2.88546	0.00752574	NA	0.189537	0.0969415	0.0129324	0.0252736
ENSG00000166170	BAG5	protein_coding	BCL2 associated athanogene 5	-0.343059	0.0075311	0.128208	11.0932	11.9672	8.49129	9.21536
ENSG00000102390	PBDC1	protein_coding	polysaccharide biosynthesis domain containing 1	0.4397	0.0075343	0.128208	6.90191	7.3464	9.54583	9.25305
ENSG00000112200	ZNF451	protein_coding	zinc finger protein 451	-0.274362	0.00757124	0.128604	2.78676	2.84787	2.31861	2.21921
ENSG00000135094	SDS	protein_coding	serine dehydratase	2.53103	0.00757373	NA	0.044717	0.0381187	0.320367	0.149069
ENSG00000108106	UBE2S	protein_coding	ubiquitin conjugating enzyme E2 S	0.308495	0.00757425	0.128604	83.088	79.8765	93.3612	103.33
ENSG00000139132	FGD4	protein_coding	FYVE, RhoGEF and PH domain containing 4	-0.32442	0.00761254	0.129111	2.2047	2.24232	1.76029	1.69898
ENSG00000162542	TMCO4	protein_coding	transmembrane and coiled-coil domains 4	0.375529	0.00763158	0.129232	5.58147	5.15829	7.00203	6.58777
ENSG00000137547	MRPL15	protein_coding	mitochondrial ribosomal protein L15	0.257767	0.00764494	0.129232	29.2314	28.8627	33.2289	34.4635
ENSG00000138604	GLCE	protein_coding	glucuronic acid epimerase	-0.333497	0.00764813	0.129232	5.45382	5.89343	4.4544	4.31205
ENSG00000150456	EEF1AKMT1	protein_coding	eukaryotic translation elongation factor 1 alpha lysine methyltransferase 1	0.611347	0.00765323	0.129232	2.44277	2.56725	3.59605	3.84852
ENSG00000084090	STARD7	protein_coding	StAR related lipid transfer domain containing 7	-0.937807	0.00768849	0.129685	41.6089	44.9876	17.5371	26.547
ENSG00000115561	CHMP3	protein_coding	charged multivesicular body protein 3	0.456232	0.00770918	0.129892	2.89857	3.0532	4.23427	3.71609
ENSG00000160007	ARHGAP35	protein_coding	Rho GTPase activating protein 35	0.5732	0.0077471	0.130388	10.7942	10.8878	17.3931	14.0228
ENSG00000251577	AC105460.2	antisense	NA	-1.96376	0.00774997	NA	0.580019	0.803453	0.148408	0.193355
ENSG00000104140	RHOV	protein_coding	ras homolog family member V	-0.284582	0.00777708	0.13075	37.1066	36.6604	28.268	30.7495
ENSG00000159202	UBE2Z	protein_coding	ubiquitin conjugating enzyme E2 Z	0.188187	0.00783993	0.131663	31.9479	31.7384	35.9341	34.7623
ENSG00000102172	SMS	protein_coding	spermine synthase	0.303171	0.00787027	0.131858	239.632	227.552	291.645	269.919
ENSG00000104823	ECH1	protein_coding	enoyl-CoA hydratase 1, peroxisomal	0.296055	0.00787352	0.131858	23.1933	25.0349	28.1618	29.498
ENSG00000111961	SASH1	protein_coding	SAM and SH3 domain containing 1	0.305392	0.00787723	0.131858	3.46614	3.38315	4.25946	3.9892
ENSG00000028137	TNFRSF1B	protein_coding	tumor necrosis factor receptor superfamily member 1B	-0.792816	0.00792888	0.132579	16.9303	14.8327	7.52532	10.3518
ENSG00000180346	TIGD2	protein_coding	tigger transposable element derived 2	0.360404	0.00798751	0.13322	4.28983	4.18518	5.17455	5.43237
ENSG00000143797	MBOAT2	protein_coding	membrane bound O-acyltransferase domain containing 2	-0.381686	0.00799115	0.13322	2.53621	2.63735	1.83474	2.03219
ENSG00000144711	IQSEC1	protein_coding	IQ motif and Sec7 domain 1	-0.340725	0.00799317	0.13322	8.2643	9.07967	6.81168	6.52498
ENSG00000204568	MRPS18B	protein_coding	mitochondrial ribosomal protein S18B	-0.185875	0.00800214	0.133225	48.034	48.0977	40.7817	41.5585
ENSG00000156136	DCK	protein_coding	deoxycytidine kinase	-0.319268	0.00801357	0.133271	8.41423	8.41543	6.33801	6.80414
ENSG00000050820	BCAR1	protein_coding	BCAR1, Cas family scaffolding protein	-0.23072	0.00804231	0.133605	14.6995	15.5809	12.5863	12.5476
ENSG00000205363	INSYN1	protein_coding	chromosome 15 open reading frame 59	-1.38472	0.00805454	0.133664	0.184052	0.16561	0.0488373	0.0818076
ENSG00000272398	CD24	protein_coding	CD24 molecule	-0.420979	0.00813662	0.134859	62.486	63.6192	42.2008	49.5993
ENSG00000133706	LARS	protein_coding	leucyl-tRNA synthetase	0.159418	0.0081441	0.134859	18.2692	18.1588	19.5567	20.0867
ENSG00000137040	RANBP6	protein_coding	RAN binding protein 6	-0.361748	0.00820014	0.135641	36.0661	35.003	28.4575	25.4214
ENSG00000100142	POLR2F	protein_coding	polymerase (RNA) II subunit F	0.257764	0.00842579	0.139224	9.28961	8.71346	10.3347	10.6521
ENSG00000133805	AMPD3	protein_coding	adenosine monophosphate deaminase 3	-0.58658	0.00847438	0.139877	6.96535	5.87852	3.8277	4.51202
ENSG00000158528	PPP1R9A	protein_coding	protein phosphatase 1 regulatory subunit 9A	0.817617	0.00852926	0.140503	0.510306	0.529201	1.02812	0.755475
ENSG00000066827	ZFAT	protein_coding	zinc finger and AT-hook domain containing	0.404693	0.00853652	0.140503	1.25357	1.24241	1.66429	1.55577
ENSG00000163902	RPN1	protein_coding	ribophorin I	0.124496	0.00853969	0.140503	107.83	109.361	115.507	115.157
ENSG00000225190	PLEKHM1	protein_coding	pleckstrin homology and RUN domain containing M1	-0.200335	0.00856166	0.140601	7.8956	8.00468	6.72501	6.75573
ENSG00000166228	PCBD1	protein_coding	pterin-4 alpha-carbinolamine dehydratase 1	0.279201	0.00857255	0.140601	92.6944	92.3991	113.651	105.168
ENSG00000114735	HEMK1	protein_coding	HemK methyltransferase family member 1	0.414135	0.00857301	0.140601	0.862683	0.90842	1.20636	1.09113
ENSG00000163882	POLR2H	protein_coding	polymerase (RNA) II subunit H	0.274766	0.008595	0.140812	20.2526	18.7757	23.104	22.9321
ENSG00000117868	ESYT2	protein_coding	extended synaptotagmin 2	0.192328	0.00864556	0.14149	30.5464	32.0282	34.791	34.8544
ENSG00000116497	S100PBP	protein_coding	S100P binding protein	-0.260373	0.00866149	0.1416	5.03427	4.95404	4.13991	3.9868
ENSG00000083223	TUT7	protein_coding	zinc finger CCHC-type containing 6	-0.297313	0.00879322	0.143601	7.42209	7.33773	6.0579	5.64553
ENSG00000218226	TATDN2P2	processed_pseudogene	TatD DNase domain containing 2 pseudogene 2	-0.756371	0.00882431	0.143932	2.27454	2.93411	1.50388	1.48964
ENSG00000157800	SLC37A3	protein_coding	solute carrier family 37 member 3	0.306134	0.00883217	0.143932	3.44893	3.44144	4.2965	4.00362
ENSG00000142235	LMTK3	protein_coding	lemur tyrosine kinase 3	1.34483	0.00884596	0.143944	0.925067	1.01098	3.10738	1.67633
ENSG00000227403	LINC01806	lincRNA	NA	0.799008	0.00885159	0.143944	0.7163	0.626673	1.11896	1.1688
ENSG00000166589	CDH16	protein_coding	cadherin 16	-1.45575	0.00886809	0.14406	0.428946	0.297745	0.100346	0.159336
ENSG00000178188	SH2B1	protein_coding	SH2B adaptor protein 1	0.415265	0.00888853	0.14424	6.51559	6.68745	9.14596	8.00248
ENSG00000154122	ANKH	protein_coding	ANKH inorganic pyrophosphate transport regulator	0.322788	0.00894762	0.145046	10.4379	11.4161	12.8527	13.7761
ENSG00000173465	SSSCA1	protein_coding	Sjogren syndrome/scleroderma autoantigen 1	0.323795	0.00896707	0.145115	14.6157	15.978	18.4529	18.8122
ENSG00000158480	SPATA2	protein_coding	spermatogenesis associated 2	-0.385206	0.00897077	0.145115	6.96756	7.393	5.60608	5.10017
ENSG00000100263	RHBDD3	protein_coding	rhomboid domain containing 3	0.580878	0.00899757	0.145396	8.57775	7.12828	12.172	10.7342
ENSG00000167772	ANGPTL4	protein_coding	angiopoietin like 4	-0.488931	0.00901254	0.145399	83.7458	77.1901	50.8653	60.9143
ENSG00000256069	A2MP1	transcribed_unprocessed_pseudogene	alpha-2-macroglobulin pseudogene 1	1.06048	0.00901665	0.145399	0.173184	0.233746	0.443122	0.375262
ENSG00000166965	RCCD1	protein_coding	RCC1 domain containing 1	-0.200985	0.00902711	0.145416	16.3572	16.1535	13.548	14.0139
ENSG00000011304	PTBP1	protein_coding	polypyrimidine tract binding protein 1	0.363573	0.00909587	0.14637	63.6977	65.4081	75.4265	86.4628
ENSG00000174748	RPL15	protein_coding	ribosomal protein L15	0.207425	0.00912253	0.146646	205.811	199.77	233.291	222.94
ENSG00000081059	TCF7	protein_coding	transcription factor 7 (T-cell specific, HMG-box)	-1.39016	0.0091394	0.146764	0.142483	0.136641	0.0683566	0.0356237
ENSG00000169242	EFNA1	protein_coding	ephrin A1	0.159095	0.00915829	0.146914	71.5068	69.6806	76.0751	77.5662
ENSG00000168118	RAB4A	protein_coding	RAB4A, member RAS oncogene family	0.397421	0.00917839	0.147084	9.48922	9.17371	12.6768	11.277
ENSG00000227598	Z94721.1	bidirectional_promoter_lncRNA	NA	-2.1609	0.00922325	NA	1.39656	2.97623	0.476449	0.46556
ENSG00000125637	PSD4	protein_coding	pleckstrin and Sec7 domain containing 4	-0.639726	0.00922941	0.147747	3.47332	3.29041	1.83542	2.39685
ENSG00000065457	ADAT1	protein_coding	adenosine deaminase, tRNA specific 1	-0.372009	0.0092821	0.148436	6.76192	6.0664	4.82502	4.84461
ENSG00000123689	G0S2	protein_coding	G0/G1 switch 2	-1.28913	0.00932495	0.148773	3.88047	2.38167	1.11203	1.39708
ENSG00000109674	NEIL3	protein_coding	nei like DNA glycosylase 3	0.374322	0.00932682	0.148773	4.57301	4.89861	5.8117	6.13319
ENSG00000255455	AP003486.1	lincRNA	NA	-0.672	0.0093321	0.148773	0.976004	1.09019	0.642979	0.617065
ENSG00000136877	FPGS	protein_coding	folylpolyglutamate synthase	0.300349	0.00935667	0.14901	40.099	40.7941	50.6528	46.3832
ENSG00000273015	AC008124.1	lincRNA	NA	-0.421571	0.00937606	0.149165	1.65319	1.7017	1.14528	1.29411
ENSG00000267390	AC036176.1	antisense	NA	4.31965	0.00938308	NA	0	0	0.233672	0.228332
ENSG00000122140	MRPS2	protein_coding	mitochondrial ribosomal protein S2	-0.34992	0.00942039	0.149676	19.1118	20.7871	14.6285	15.8581
ENSG00000174165	ZDHHC24	protein_coding	zinc finger DHHC-type containing 24	-0.395407	0.00942763	0.149676	4.75523	4.35225	3.21285	3.5399
ENSG00000105641	SLC5A5	protein_coding	solute carrier family 5 member 5	0.787404	0.00947203	0.149819	0.895638	0.658894	1.3436	1.28835
ENSG00000131558	EXOC4	protein_coding	exocyst complex component 4	0.487407	0.00947938	0.149819	7.98526	7.53529	11.4912	9.70428
ENSG00000153250	RBMS1	protein_coding	RNA binding motif single stranded interacting protein 1	-0.387695	0.00948502	0.149819	8.97272	9.64207	6.48992	7.37377
ENSG00000197019	SERTAD1	protein_coding	SERTA domain containing 1	-0.314014	0.00949392	0.149819	13.4165	12.6022	10.2172	10.1957
ENSG00000112902	SEMA5A	protein_coding	semaphorin 5A	1.2768	0.00949409	0.149819	0.125934	0.151555	0.242616	0.41117
ENSG00000164897	TMUB1	protein_coding	transmembrane and ubiquitin like domain containing 1	0.395637	0.00949504	0.149819	40.6722	41.8049	56.2649	49.4141
ENSG00000144460	NYAP2	protein_coding	neuronal tyrosine-phosphorylated phosphoinositide-3-kinase adaptor 2	0.745206	0.00952229	0.150048	0.918938	1.24845	1.71307	1.81341
ENSG00000124228	DDX27	protein_coding	DEAD-box helicase 27	0.201394	0.00952902	0.150048	14.5496	14.2785	15.8407	16.464
ENSG00000155849	ELMO1	protein_coding	engulfment and cell motility 1	1.02085	0.00954757	0.150061	0.290282	0.25144	0.637319	0.435459
ENSG00000247315	ZCCHC3	protein_coding	zinc finger CCHC-type containing 3	0.545283	0.00954932	0.150061	8.30937	7.7039	12.4421	10.3274
ENSG00000069275	NUCKS1	protein_coding	nuclear casein kinase and cyclin dependent kinase substrate 1	0.425557	0.00958179	0.150319	74.609	74.5344	104.971	90.1337
ENSG00000078237	TIGAR	protein_coding	TP53 induced glycolysis regulatory phosphatase	-1.08275	0.00958529	0.150319	0.390397	0.3423	0.159824	0.178482
ENSG00000086619	ERO1B	protein_coding	endoplasmic reticulum oxidoreductase beta	-0.500666	0.00964716	0.151136	3.79447	3.60148	2.7544	2.34039
ENSG00000273402	AC004908.3	antisense	NA	-2.33063	0.00965619	NA	0.716903	1.55835	0.220119	0.215089
ENSG00000085276	MECOM	protein_coding	MDS1 and EVI1 complex locus	-0.34189	0.00970282	0.15184	10.9223	11.3037	8.03009	9.05752
ENSG00000120742	SERP1	protein_coding	stress-associated endoplasmic reticulum protein 1	0.324344	0.00971187	0.15184	41.1889	42.0796	47.7812	53.8236
ENSG00000177946	CENPBD1	protein_coding	CENPB DNA-binding domain containing 1	0.783328	0.0097553	0.151929	1.46426	1.8723	3.05721	2.51874
ENSG00000253930	TNFRSF10A-AS1	antisense	NA	-0.920212	0.00975985	0.151929	3.72801	3.14793	1.65579	1.89933
ENSG00000227163	AL139220.1	processed_pseudogene	NA	-4.36052	0.00978895	NA	0.344665	0.330533	0	0
ENSG00000226982	CENPCP1	processed_pseudogene	centromere protein C pseudogene 1	-4.36052	0.00978895	NA	0.0695213	0.0666708	0	0
ENSG00000242616	GNG10	protein_coding	G protein subunit gamma 10	-4.36052	0.00978895	NA	0.120205	0.115276	0	0
ENSG00000256043	CTSO	protein_coding	cathepsin O	-4.36052	0.00978895	NA	0.0606722	0.0581846	0	0
ENSG00000151332	MBIP	protein_coding	MAP3K12 binding inhibitory protein 1	0.406546	0.00979215	0.151929	5.12923	4.77437	6.69096	6.11165
ENSG00000165733	BMS1	protein_coding	BMS1, ribosome biogenesis factor	0.188994	0.00979219	0.151929	16.6789	16.5751	18.0168	18.9228
ENSG00000019485	PRDM11	protein_coding	PR domain 11	0.391434	0.0097935	0.151929	1.61355	1.42204	1.9442	1.94156
ENSG00000257103	LSM14A	protein_coding	LSM14A mRNA processing body assembly factor	0.310114	0.00979587	0.151929	31.406	30.058	38.7109	35.5329
ENSG00000143543	JTB	protein_coding	jumping translocation breakpoint	-0.793562	0.00980722	0.151929	1.827	1.72337	0.95027	1.04837
ENSG00000134461	ANKRD16	protein_coding	ankyrin repeat domain 16	-0.737244	0.00982998	0.151929	1.88952	2.3786	1.15432	1.33302
ENSG00000128596	CCDC136	protein_coding	coiled-coil domain containing 136	-0.979672	0.00983475	0.151929	1.27439	0.925863	0.466882	0.622765
ENSG00000259456	ADNP-AS1	antisense	ADNP antisense RNA 1	-1.30461	0.00983779	0.151929	1.06337	1.17428	0.395756	0.483389
ENSG00000185633	NDUFA4L2	protein_coding	NADH dehydrogenase (ubiquinone) 1 alpha subcomplex, 4-like 2	-4.5725	0.00984033	0.151929	0.0798404	1.10256	0.0163429	0.0319388
ENSG00000156345	CDK20	protein_coding	cyclin dependent kinase 20	0.538499	0.00984315	0.151929	0.782372	0.730286	1.089	1.05629
ENSG00000147403	RPL10	protein_coding	ribosomal protein L10	0.20342	0.00984576	0.151929	116.19	116.9	133.991	127.474
ENSG00000264364	DYNLL2	protein_coding	dynein light chain LC8-type 2	0.504688	0.00986571	0.151953	16.1711	13.5043	19.5293	21.5128
ENSG00000177663	IL17RA	protein_coding	interleukin 17 receptor A	-0.332196	0.00986711	0.151953	2.88098	2.6947	2.18735	2.1324
ENSG00000236993	GAPDHP21	processed_pseudogene	glyceraldehyde 3 phosphate dehydrogenase pseudogene 21	3.05293	0.00989288	NA	0.0443628	0.0567251	0.317829	0.488031
ENSG00000123843	C4BPB	protein_coding	complement component 4 binding protein beta	0.213273	0.00989852	0.152285	57.1947	55.6728	65.1331	62.3639
ENSG00000116675	DNAJC6	protein_coding	DnaJ heat shock protein family (Hsp40) member C6	0.573111	0.00990861	0.152288	1.83633	1.49946	2.5191	2.32621
ENSG00000254615	AC027031.2	lincRNA	NA	-0.939889	0.00991931	0.1523	3.28391	2.66476	1.26037	1.76841
ENSG00000179833	SERTAD2	protein_coding	SERTA domain containing 2	-0.482113	0.00996863	0.152905	9.44835	8.63861	5.7743	6.84936
ENSG00000091592	NLRP1	protein_coding	NLR family pyrin domain containing 1	0.37754	0.00998429	0.152993	1.92058	1.76243	2.41679	2.2496
ENSG00000085511	MAP3K4	protein_coding	mitogen-activated protein kinase kinase kinase 4	0.370301	0.0100465	0.153793	2.79966	3.09997	3.77986	3.63985
ENSG00000128965	CHAC1	protein_coding	ChaC glutathione specific gamma-glutamylcyclotransferase 1	-0.576272	0.0100592	0.153834	2.61262	2.64469	1.62665	1.80721
ENSG00000048405	ZNF800	protein_coding	zinc finger protein 800	-0.303314	0.0100703	0.153852	4.58661	4.82629	3.72058	3.70517
ENSG00000260644	HERC2P5	transcribed_unprocessed_pseudogene	hect domain and RLD 2 pseudogene 5	-4.16753	0.0100983	NA	0.0884629	0.047131	0	0.00737251
ENSG00000164400	CSF2	protein_coding	colony stimulating factor 2	-1.98036	0.0101072	NA	1.13866	0.94638	0.116539	0.398565
ENSG00000101255	TRIB3	protein_coding	tribbles pseudokinase 3	0.526176	0.0101272	0.154568	26.8917	27.9955	34.4003	42.644
ENSG00000276564	AC130650.2	lincRNA	NA	-2.09441	0.0101484	NA	0.205107	0.381472	0.0763349	0.0559427
ENSG00000107771	CCSER2	protein_coding	coiled-coil serine rich protein 2	0.386341	0.0102185	0.155807	2.63474	2.82666	3.62981	3.31888
ENSG00000204604	ZNF468	protein_coding	zinc finger protein 468	0.68476	0.0102725	0.156475	1.23903	1.26139	1.68005	2.23755
ENSG00000168631	MUCL3	protein_coding	diffuse panbronchiolitis critical region 1	4.20657	0.010296	NA	0.00788568	0	0.0484247	0.110409
ENSG00000138795	LEF1	protein_coding	lymphoid enhancer binding factor 1	-0.746499	0.0103184	0.157019	0.610123	0.705335	0.40204	0.359417
ENSG00000105738	SIPA1L3	protein_coding	signal induced proliferation associated 1 like 3	0.232862	0.010364	0.157534	3.86285	3.94699	4.47711	4.4615
ENSG00000107262	BAG1	protein_coding	BCL2 associated athanogene 1	0.18459	0.0103727	0.157534	46.3838	47.1024	50.3253	53.1982
ENSG00000112941	TENT4A	protein_coding	PAP associated domain containing 7	0.33786	0.0103857	0.157576	16.833	16.204	19.1273	21.5696
ENSG00000127220	ABHD8	protein_coding	abhydrolase domain containing 8	-0.28698	0.0104065	0.157671	20.2136	21.6208	16.372	17.0116
ENSG00000129534	MIS18BP1	protein_coding	MIS18 binding protein 1	-0.234028	0.0104168	0.157671	8.96129	8.82761	7.19056	7.54961
ENSG00000112139	MDGA1	protein_coding	MAM domain containing glycosylphosphatidylinositol anchor 1	-1.22547	0.0104227	0.157671	0.429525	0.379607	0.119599	0.217939
ENSG00000274712	AC005332.4	lincRNA	NA	-0.57	0.0104613	0.1581	2.56995	2.74318	1.71539	1.76559
ENSG00000231298	MANCR	lincRNA	long intergenic non-protein coding RNA 704	3.88595	0.0104986	NA	0.0233367	0	0.191076	0.186709
ENSG00000012779	ALOX5	protein_coding	arachidonate 5-lipoxygenase	-0.37257	0.0105127	0.158721	6.48673	6.42044	4.57352	5.14175
ENSG00000061273	HDAC7	protein_coding	histone deacetylase 7	0.233519	0.0105319	0.158855	16.6354	16.7007	19.6588	18.5234
ENSG00000256762	STH	protein_coding	saitohin	-4.59681	0.0106229	NA	0.302066	0.643735	0	0
ENSG00000272416	AC025175.1	lincRNA	NA	-4.59681	0.0106229	NA	0.177101	0.37742	0	0
ENSG00000133048	CHI3L1	protein_coding	chitinase 3 like 1	-4.59681	0.0106229	NA	0.0394423	0.0840558	0	0
ENSG00000263338	AC027796.5	sense_intronic	NA	-4.59681	0.0106229	NA	0.240035	0.511539	0	0
ENSG00000117569	PTBP2	protein_coding	polypyrimidine tract binding protein 2	-0.902484	0.0106653	0.160711	4.11802	4.30457	1.74046	2.65321
ENSG00000106853	PTGR1	protein_coding	prostaglandin reductase 1	0.207955	0.0107129	0.161269	13.5015	13.5917	15.1966	15.2903
ENSG00000158234	FAIM	protein_coding	Fas apoptotic inhibitory molecule	0.396935	0.0107565	0.161768	5.10565	5.1777	6.16022	7.03184
ENSG00000280067	AC023818.1	TEC	NA	-0.986284	0.0107754	0.161893	0.719548	0.721128	0.378171	0.33063
ENSG00000224939	LINC00184	lincRNA	long intergenic non-protein coding RNA 184	-4.08652	0.0107944	NA	0.217124	0.126195	0	0.0197401
ENSG00000285928	AC103591.4	lincRNA	NA	-3.10287	0.0108092	NA	0.249618	0.191507	0	0.0499277
ENSG00000187605	TET3	protein_coding	tet methylcytosine dioxygenase 3	0.461127	0.0108235	0.162458	4.16626	4.38879	6.18867	5.28037
ENSG00000250645	AC010442.2	processed_pseudogene	NA	1.20135	0.010838	0.162517	1.65134	1.40768	2.92952	3.96355
ENSG00000134030	CTIF	protein_coding	cap binding complex dependent translation initiation factor	0.541675	0.0108528	0.162581	4.20406	4.10242	5.24255	6.54449
ENSG00000272370	AC092354.2	lincRNA	NA	4.77112	0.0108536	NA	0	0	0.267655	0.697434
ENSG00000249738	AC008691.1	antisense	NA	2.32649	0.0108734	NA	0.00333481	0.0127923	0.0341308	0.0400209
ENSG00000132604	TERF2	protein_coding	telomeric repeat binding factor 2	-0.258815	0.0109045	0.16312	8.07489	8.47002	6.61644	6.84787
ENSG00000156453	PCDH1	protein_coding	protocadherin 1	-0.620381	0.01091	0.16312	9.07818	9.09419	4.98746	6.53592
ENSG00000115107	STEAP3	protein_coding	STEAP3 metalloreductase	0.266105	0.0109679	0.163827	11.9628	11.9181	14.4249	13.555
ENSG00000162398	LEXM	protein_coding	lymphocyte expansion molecule	-1.95129	0.0110024	NA	0.302576	0.515857	0.0774196	0.126084
ENSG00000148677	ANKRD1	protein_coding	ankyrin repeat domain 1	1.9308	0.0110234	0.164414	0.0679229	0.173701	0.347586	0.520785
ENSG00000144485	HES6	protein_coding	hes family bHLH transcription factor 6	-0.654897	0.0110286	0.164414	1.95767	1.88443	1.12563	1.25389
ENSG00000183337	BCOR	protein_coding	BCL6 corepressor	-0.284639	0.0110623	0.164676	19.8021	20.3514	15.2646	16.8562
ENSG00000080839	RBL1	protein_coding	RB transcriptional corepressor like 1	0.475523	0.011077	0.164676	3.9057	3.75278	4.72908	5.65207
ENSG00000137492	THAP12	protein_coding	THAP domain containing 12	0.234103	0.0110782	0.164676	8.76761	8.78627	10.2969	9.81798
ENSG00000136935	GOLGA1	protein_coding	golgin A1	-0.2719	0.0111149	0.165062	8.04715	8.60481	6.71225	6.71519
ENSG00000150776	NKAPD1	protein_coding	chromosome 11 open reading frame 57	-0.412066	0.0111285	0.16507	6.92145	7.16777	4.76511	5.55163
ENSG00000134250	NOTCH2	protein_coding	notch 2	0.150067	0.0111368	0.16507	17.4672	18.0021	19.1651	19.175
ENSG00000182782	HCAR2	protein_coding	hydroxycarboxylic acid receptor 2	-1.10082	0.0111848	0.165621	0.830154	0.670413	0.380102	0.305871
ENSG00000162032	SPSB3	protein_coding	splA/ryanodine receptor domain and SOCS box containing 3	-1.61622	0.0112012	0.165705	0.252668	0.376924	0.071833	0.126344
ENSG00000261373	VPS9D1-AS1	antisense	VPS9D1 antisense RNA 1	0.593428	0.0112482	0.166241	1.96811	1.76485	2.72062	2.78625
ENSG00000213983	AP1G2	protein_coding	adaptor related protein complex 1 gamma 2 subunit	-0.408938	0.0112695	0.166395	1.71508	1.83582	1.27661	1.3254
ENSG00000164761	TNFRSF11B	protein_coding	tumor necrosis factor receptor superfamily member 11b	2.28887	0.0112955	0.16662	0.0633979	0.101331	0.551531	0.221911
ENSG00000163812	ZDHHC3	protein_coding	zinc finger DHHC-type containing 3	-0.230198	0.0113159	0.166693	11.471	11.6181	9.81771	9.35777
ENSG00000131979	GCH1	protein_coding	GTP cyclohydrolase 1	-0.664685	0.0113291	0.166693	9.21637	8.91129	6.32473	4.81356
ENSG00000276334	AL133243.2	sense_intronic	NA	-1.10812	0.0113332	0.166693	0.912161	0.812909	0.339481	0.442296
ENSG00000185862	EVI2B	protein_coding	ecotropic viral integration site 2B	-0.934984	0.0113525	0.166693	1.88135	1.49314	0.730367	0.994819
ENSG00000232434	AJM1	protein_coding	chromosome 9 open reading frame 172	-0.292357	0.0113546	0.166693	9.66193	9.62491	7.33815	8.00801
ENSG00000175279	CENPS	protein_coding	apoptosis-inducing, TAF9-like domain 1	-1.3723	0.0113754	0.16684	0.618375	0.988368	0.290075	0.309213
ENSG00000167470	MIDN	protein_coding	midnolin	0.533973	0.0113964	0.166988	19.5205	20.7385	31.2187	25.5474
ENSG00000198156	NPIPB6	protein_coding	nuclear pore complex interacting protein family member B6	1.05874	0.0114465	0.167461	0.377759	0.295183	0.665856	0.713604
ENSG00000015532	XYLT2	protein_coding	xylosyltransferase 2	0.345062	0.011453	0.167461	5.09313	5.20364	6.66251	6.07623
ENSG00000247627	MTND4P12	processed_pseudogene	mitochondrially encoded NADH:ubiquinone oxidoreductase core subunit 4 pseudogene 12	-0.81428	0.0114613	0.167461	2.27774	2.78765	1.26551	1.52947
ENSG00000070950	RAD18	protein_coding	RAD18, E3 ubiquitin protein ligase	-0.313152	0.0114982	0.167841	7.37256	7.70408	5.62802	6.19243
ENSG00000081913	PHLPP1	protein_coding	PH domain and leucine rich repeat protein phosphatase 1	0.303806	0.0115153	0.167931	2.083	2.12449	2.56328	2.4949
ENSG00000149591	TAGLN	protein_coding	transgelin	0.939473	0.0115441	0.168192	1.88743	1.78445	2.71613	4.15269
ENSG00000258844	AL162511.1	lincRNA	NA	4.31662	0.0115896	NA	0	0	0.156513	0.254893
ENSG00000197111	PCBP2	protein_coding	poly(rC) binding protein 2	0.303136	0.0115923	0.168637	18.2539	19.3143	23.4556	21.6927
ENSG00000231563	AL670729.1	antisense	NA	1.38463	0.0115965	0.168637	1.58327	1.01223	3.56495	3.16679
ENSG00000124466	LYPD3	protein_coding	LY6/PLAUR domain containing 3	-0.724564	0.0116538	0.169311	58.6273	52.3342	27.6897	37.7835
ENSG00000162545	CAMK2N1	protein_coding	calcium/calmodulin dependent protein kinase II inhibitor 1	-0.497108	0.0116866	0.169626	5.17459	5.67447	3.45471	4.02691
ENSG00000157657	ZNF618	protein_coding	zinc finger protein 618	0.884167	0.0117169	0.169906	1.77776	1.5559	2.42451	3.57739
ENSG00000175305	CCNE2	protein_coding	cyclin E2	-0.569039	0.0117421	0.170111	2.10938	1.82418	1.36625	1.22293
ENSG00000008294	SPAG9	protein_coding	sperm associated antigen 9	-0.31795	0.0117786	0.170365	10.9441	10.651	7.95034	8.93356
ENSG00000232750	AL139132.1	processed_pseudogene	NA	-4.387	0.0117895	NA	0.390754	0.666191	0	0
ENSG00000266877	AC007923.4	lincRNA	NA	-4.387	0.0117895	NA	0.236654	0.403468	0	0
ENSG00000108984	MAP2K6	protein_coding	mitogen-activated protein kinase kinase 6	-0.623608	0.0117895	0.170365	12.308	11.7853	8.58516	6.64282
ENSG00000198807	PAX9	protein_coding	paired box 9	0.559702	0.0117928	0.170365	0.794414	0.949336	1.26138	1.23256
ENSG00000205832	C16orf96	protein_coding	chromosome 16 open reading frame 96	4.89529	0.0118061	NA	0	0	0.035986	0.105491
ENSG00000160326	SLC2A6	protein_coding	solute carrier family 2 member 6	-0.507925	0.0118366	0.170763	16.6189	18.4177	10.8946	13.1139
ENSG00000167646	DNAAF3	protein_coding	dynein (axonemal) assembly factor 3	-1.0919	0.0118426	0.170763	1.07199	1.14515	0.374976	0.637818
ENSG00000102543	CDADC1	protein_coding	cytidine and dCMP deaminase domain containing 1	-0.329306	0.0118649	0.170926	4.90632	5.05739	3.91747	3.80474
ENSG00000092201	SUPT16H	protein_coding	SPT16 homolog, facilitates chromatin remodeling subunit	0.257142	0.0119478	0.171959	23.3462	24.5161	28.659	27.0578
ENSG00000127804	METTL16	protein_coding	methyltransferase like 16	0.224359	0.0119675	0.172081	7.78872	7.74672	8.5721	9.1135
ENSG00000082213	C5orf22	protein_coding	chromosome 5 open reading frame 22	-0.502649	0.0120006	0.172257	31.371	32.5875	24.0942	19.8703
ENSG00000160336	ZNF761	protein_coding	zinc finger protein 761	0.50699	0.012002	0.172257	3.0606	3.35441	4.05661	4.81942
ENSG00000042980	ADAM28	protein_coding	ADAM metallopeptidase domain 28	3.24216	0.0120103	NA	0	0.0122537	0.0637532	0.0383361
ENSG00000029725	RABEP1	protein_coding	rabaptin, RAB GTPase binding effector protein 1	0.269677	0.0120915	0.173338	12.3765	13.027	15.3352	14.4907
ENSG00000237649	KIFC1	protein_coding	kinesin family member C1	0.208593	0.0121001	0.173338	21.9545	22.6429	24.5948	25.6
ENSG00000185947	ZNF267	protein_coding	zinc finger protein 267	0.335315	0.0121112	0.173338	3.24746	3.28393	4.16366	3.86331
ENSG00000204970	PCDHA1	protein_coding	protocadherin alpha 1	3.41481	0.0121938	NA	0.0080083	0.0102399	0.139337	0.0480538
ENSG00000152503	TRIM36	protein_coding	tripartite motif containing 36	-0.625082	0.0122104	0.174597	1.26804	1.14341	0.682659	0.842984
ENSG00000134109	EDEM1	protein_coding	ER degradation enhancing alpha-mannosidase like protein 1	-0.318251	0.0122266	0.174666	9.89879	10.1817	7.41005	8.28172
ENSG00000143753	DEGS1	protein_coding	delta(4)-desaturase, sphingolipid 1	-0.250328	0.0122442	0.174674	58.5245	62.5091	50.3437	48.7655
ENSG00000130303	BST2	protein_coding	bone marrow stromal cell antigen 2	0.480033	0.0122499	0.174674	281.332	249.905	387.397	334.334
ENSG00000142408	CACNG8	protein_coding	calcium voltage-gated channel auxiliary subunit gamma 8	-0.489801	0.0122988	0.17521	1.31136	1.13969	0.833594	0.870895
ENSG00000128607	KLHDC10	protein_coding	kelch domain containing 10	0.869679	0.0123127	0.175245	4.9191	5.06997	10.6024	7.1661
ENSG00000099875	MKNK2	protein_coding	MAP kinase interacting serine/threonine kinase 2	0.813479	0.0123576	0.175722	23.2829	24.5147	48.2034	33.5754
ENSG00000181467	RAP2B	protein_coding	RAP2B, member of RAS oncogene family	0.233935	0.0124016	0.176051	6.36873	6.03728	7.08932	7.13657
ENSG00000127418	FGFRL1	protein_coding	fibroblast growth factor receptor-like 1	0.356741	0.0124036	0.176051	15.5985	16.6556	21.1202	19.1024
ENSG00000148053	NTRK2	protein_coding	neurotrophic receptor tyrosine kinase 2	-3.92895	0.0124235	NA	0.0154027	0.0196949	0.00225203	0
ENSG00000135776	ABCB10	protein_coding	ATP binding cassette subfamily B member 10	-0.508583	0.0124714	0.176851	9.84352	11.9135	7.16534	7.72806
ENSG00000254470	AP5B1	protein_coding	adaptor related protein complex 5 beta 1 subunit	-0.276383	0.0124841	0.176867	19.9492	20.2685	15.4036	16.9517
ENSG00000232237	ASCL5	protein_coding	achaete-scute family bHLH transcription factor 5	1.82668	0.0125093	NA	0.0663472	0.113114	0.339523	0.26541
ENSG00000262943	ALOX12P2	transcribed_unprocessed_pseudogene	arachidonate 12-lipoxygenase pseudogene 2	1.86477	0.0125376	NA	0.04754	0.0202626	0.145968	0.103012
ENSG00000127337	YEATS4	protein_coding	YEATS domain containing 4	0.270222	0.0125392	0.17739	15.2405	15.844	18.3272	18.1698
ENSG00000179841	AKAP5	protein_coding	A-kinase anchoring protein 5	-0.821221	0.012544	0.17739	1.06767	1.083	0.482268	0.703886
ENSG00000152601	MBNL1	protein_coding	muscleblind like splicing regulator 1	0.435635	0.012558	0.177425	7.94317	9.0842	11.756	10.671
ENSG00000241316	SUCLG2-AS1	lincRNA	SUCLG2 antisense RNA 1 (head to head)	1.35565	0.0125767	0.177526	0.200506	0.25638	0.424106	0.708513
ENSG00000166987	MBD6	protein_coding	methyl-CpG binding domain protein 6	0.575846	0.0126996	0.179097	4.26955	4.46487	7.04198	5.635
ENSG00000143554	SLC27A3	protein_coding	solute carrier family 27 member 3	-0.3111	0.0127374	0.179466	4.0547	4.20005	3.16061	3.31775
ENSG00000163686	ABHD6	protein_coding	abhydrolase domain containing 6	-0.577348	0.0127798	0.179898	6.41697	6.48111	3.69268	4.73197
ENSG00000246228	CASC8	antisense	cancer susceptibility candidate 8 (non-protein coding)	0.664507	0.012792	0.179905	2.46799	2.56862	4.34693	3.42486
ENSG00000268205	AC005261.1	lincRNA	NA	-0.595054	0.012879	0.180844	3.17791	3.3369	2.33707	1.8627
ENSG00000198919	DZIP3	protein_coding	DAZ interacting zinc finger protein 3	0.484026	0.0128878	0.180844	2.06937	1.86537	2.8612	2.50659
ENSG00000167468	GPX4	protein_coding	glutathione peroxidase 4	0.257875	0.0128983	0.180844	95.5827	93.1888	113.93	105.977
ENSG00000273568	AC131009.3	sense_intronic	NA	-1.21563	0.0129121	0.180844	3.74688	4.19213	1.91742	1.4052
ENSG00000156958	GALK2	protein_coding	galactokinase 2	0.473502	0.0129174	0.180844	2.2311	2.07686	3.12988	2.70134
ENSG00000044459	CNTLN	protein_coding	centlein	0.392411	0.0129545	0.181199	1.47006	1.41885	1.73668	1.96024
ENSG00000073050	XRCC1	protein_coding	X-ray repair cross complementing 1	0.367044	0.0130101	0.181702	5.46641	5.8634	6.77465	7.44892
ENSG00000171530	TBCA	protein_coding	tubulin folding cofactor A	0.330019	0.0130262	0.181702	45.3486	41.5923	55.2458	51.243
ENSG00000182240	BACE2	protein_coding	beta-site APP-cleaving enzyme 2	0.279449	0.0130265	0.181702	27.5761	28.9887	31.9134	34.9853
ENSG00000243829	AC011495.1	processed_pseudogene	NA	1.39414	0.0130377	0.181702	0.537064	0.588621	1.33491	1.53459
ENSG00000113269	RNF130	protein_coding	ring finger protein 130	0.335228	0.0130592	0.181837	2.52303	2.66757	3.02932	3.348
ENSG00000187498	COL4A1	protein_coding	collagen type IV alpha 1 chain	0.256632	0.0130782	0.181937	13.161	14.1229	16.177	15.5732
ENSG00000153130	SCOC	protein_coding	short coiled-coil protein	0.418621	0.0131649	0.182697	4.20016	4.43302	5.9891	5.24707
ENSG00000198546	ZNF511	protein_coding	zinc finger protein 511	-0.466628	0.0131656	0.182697	3.03856	2.94023	2.01722	2.20108
ENSG00000223496	EXOSC6	protein_coding	exosome component 6	-0.278016	0.0131685	0.182697	6.94748	6.53754	5.41078	5.43496
ENSG00000204611	ZNF616	protein_coding	zinc finger protein 616	0.637862	0.013194	0.182856	2.02458	1.55794	2.61591	2.83098
ENSG00000148498	PARD3	protein_coding	par-3 family cell polarity regulator	0.537539	0.0132081	0.182856	4.96015	5.03167	7.80145	6.32282
ENSG00000101115	SALL4	protein_coding	spalt like transcription factor 4	0.463514	0.0132222	0.182856	1.52149	1.36978	1.85117	2.04176
ENSG00000188338	SLC38A3	protein_coding	solute carrier family 38 member 3	-1.08069	0.0132274	0.182856	0.542014	0.41872	0.184912	0.259736
ENSG00000138798	EGF	protein_coding	epidermal growth factor	3.21214	0.0132282	NA	0.00731295	0.00935081	0.104784	0.0438813
ENSG00000083799	CYLD	protein_coding	CYLD lysine 63 deubiquitinase	-0.387857	0.0132446	0.182857	5.88703	6.1609	4.77557	4.19252
ENSG00000107862	GBF1	protein_coding	golgi brefeldin A resistant guanine nucleotide exchange factor 1	0.239647	0.0132512	0.182857	17.171	18.4274	20.5778	20.3572
ENSG00000205978	NYNRIN	protein_coding	NYN domain and retroviral integrase containing	4.91432	0.0132546	NA	0	0	0.0518823	0.0168989
ENSG00000156113	KCNMA1	protein_coding	potassium calcium-activated channel subfamily M alpha 1	4.91432	0.0132546	NA	0	0	0.0115784	0.00377126
ENSG00000152822	GRM1	protein_coding	glutamate metabotropic receptor 1	3.78439	0.0133071	NA	0	0.00787849	0.050449	0.0431341
ENSG00000162148	PPP1R32	protein_coding	protein phosphatase 1 regulatory subunit 32	2.47854	0.0133265	NA	0.0373387	0.0238718	0.191076	0.149367
ENSG00000281026	N4BP2L2-IT2	sense_intronic	N4BPL2 intronic transcript 2	-1.0374	0.0133611	0.184208	0.293212	0.37492	0.150047	0.164945
ENSG00000123352	SPATS2	protein_coding	spermatogenesis associated serine rich 2	0.319671	0.0133836	0.184353	14.3852	14.0383	18.1555	16.4042
ENSG00000285888	Z85996.2	lincRNA	NA	-3.55476	0.0134069	NA	0.517836	0.139398	0.0278943	0.0272568
ENSG00000166716	ZNF592	protein_coding	zinc finger protein 592	0.337446	0.0134264	0.184436	9.64545	9.05803	12.0593	10.9684
ENSG00000184381	PLA2G6	protein_coding	phospholipase A2 group VI	-0.525619	0.0134285	0.184436	1.12049	1.12754	0.698934	0.822204
ENSG00000283445	AL136985.3	lincRNA	NA	-0.805108	0.0134302	0.184436	5.45544	5.11388	2.39984	3.49857
ENSG00000166326	TRIM44	protein_coding	tripartite motif containing 44	0.223278	0.0134375	0.184436	10.2756	10.2344	11.2322	12.0995
ENSG00000170653	ATF7	protein_coding	activating transcription factor 7	0.400419	0.0134552	0.184515	2.91972	3.21642	4.12609	3.75664
ENSG00000124593	AL365205.1	protein_coding	prickle planar cell polarity protein 4	-2.04417	0.0135096	NA	0.100037	0.115122	0.020477	0.0300135
ENSG00000114416	FXR1	protein_coding	FMR1 autosomal homolog 1	0.215518	0.0135405	0.18552	10.4563	10.4661	12.1398	11.5278
ENSG00000080854	IGSF9B	protein_coding	immunoglobulin superfamily member 9B	-1.39555	0.0135875	0.185763	0.210286	0.368472	0.103625	0.109046
ENSG00000100938	GMPR2	protein_coding	guanosine monophosphate reductase 2	0.445761	0.0135897	0.185763	9.45367	9.14475	13.3165	11.3626
ENSG00000204634	TBC1D8	protein_coding	TBC1 domain family member 8	-0.332685	0.0135945	0.185763	23.1909	22.2139	16.4877	18.6523
ENSG00000132341	RAN	protein_coding	RAN, member RAS oncogene family	0.203626	0.0136338	0.186135	165.956	155.562	180.372	180.401
ENSG00000214706	IFRD2	protein_coding	interferon-related developmental regulator 2	0.184081	0.0136725	0.186498	31.9874	33.0141	35.3202	36.6134
ENSG00000205336	ADGRG1	protein_coding	adhesion G protein-coupled receptor G1	-1.07056	0.0137361	0.1872	7.51345	7.47666	2.55797	4.40391
ENSG00000096063	SRPK1	protein_coding	SRSF protein kinase 1	-0.173934	0.0137486	0.187205	23.2469	22.619	19.4548	20.1686
ENSG00000179403	VWA1	protein_coding	von Willebrand factor A domain containing 1	-3.13612	0.0137989	NA	0.061924	0.101803	0.0181079	0
ENSG00000156011	PSD3	protein_coding	pleckstrin and Sec7 domain containing 3	0.576243	0.0138237	0.187919	0.647918	0.643946	1.03689	0.839417
ENSG00000126003	PLAGL2	protein_coding	PLAG1 like zinc finger 2	-0.467591	0.0138254	0.187919	8.74138	8.31518	5.44189	6.5821
ENSG00000143512	HHIPL2	protein_coding	HHIP like 2	-1.40635	0.0140128	0.190235	1.96173	1.39355	0.418287	0.817454
ENSG00000024422	EHD2	protein_coding	EH domain containing 2	0.236824	0.0140206	0.190235	45.0349	46.1932	53.9824	50.7384
ENSG00000108830	RND2	protein_coding	Rho family GTPase 2	-1.59736	0.0140836	0.19087	0.308797	0.236909	0.0526742	0.123529
ENSG00000149658	YTHDF1	protein_coding	YTH N6-methyladenosine RNA binding protein 1	0.273096	0.0140921	0.19087	29.2104	31.6054	36.4254	35.1449
ENSG00000129646	QRICH2	protein_coding	glutamine rich 2	-0.708734	0.0141255	0.191153	0.636213	0.763899	0.3891	0.442282
ENSG00000184384	MAML2	protein_coding	mastermind like transcriptional coactivator 2	0.850643	0.0141775	0.191689	0.920206	0.757559	1.70944	1.24175
ENSG00000231154	MORF4L2-AS1	antisense	MORF4L2 antisense RNA 1	1.37441	0.0142016	0.191738	0.171837	0.219722	0.571578	0.408146
ENSG00000006283	CACNA1G	protein_coding	calcium voltage-gated channel subunit alpha1 G	-1.22288	0.0142061	0.191738	0.632247	0.424869	0.170038	0.272304
ENSG00000137074	APTX	protein_coding	aprataxin	-0.339087	0.0142547	0.192001	10.8084	10.1762	8.43578	7.73445
ENSG00000149809	TM7SF2	protein_coding	transmembrane 7 superfamily member 2	-0.751319	0.0142623	0.192001	2.01156	1.69793	0.928467	1.22281
ENSG00000260231	KDM7A-DT	bidirectional_promoter_lncRNA	JHDM1D antisense RNA 1 (head to head)	-0.66277	0.014263	0.192001	2.69896	2.42508	1.75444	1.40431
ENSG00000259803	SLC22A31	protein_coding	solute carrier family 22 member 31	-0.615409	0.0143487	0.192988	4.12013	4.39022	3.02207	2.38644
ENSG00000154646	TMPRSS15	protein_coding	transmembrane protease, serine 15	2.99835	0.0143517	NA	0.0211701	0	0.108335	0.0741013
ENSG00000068784	SRBD1	protein_coding	S1 RNA binding domain 1	-0.284243	0.0144048	0.193572	5.16895	4.9854	4.00861	4.12129
ENSG00000224186	C5orf66	antisense	chromosome 5 open reading frame 66	-0.996248	0.0144357	0.193818	0.37058	0.499693	0.241359	0.181936
ENSG00000128829	EIF2AK4	protein_coding	eukaryotic translation initiation factor 2 alpha kinase 4	0.357388	0.0144584	0.193954	4.82652	5.51027	6.3742	6.52083
ENSG00000075240	GRAMD4	protein_coding	GRAM domain containing 4	0.259963	0.0144845	0.194135	5.84273	5.67646	6.79659	6.65043
ENSG00000153563	CD8A	protein_coding	CD8a molecule	2.96875	0.0145306	NA	0.0123298	0.0157657	0.0757152	0.135639
ENSG00000154864	PIEZO2	protein_coding	piezo type mechanosensitive ion channel component 2	0.531908	0.0145518	0.194821	1.99261	2.14905	2.60347	3.23144
ENSG00000197385	ZNF860	protein_coding	zinc finger protein 860	0.702617	0.0145629	0.194821	3.91353	3.16048	4.96106	6.27589
ENSG00000237624	OXCT2P1	unprocessed_pseudogene	3-oxoacid CoA-transferase 2 pseudogene 1	3.78001	0.0145673	NA	0	0.037324	0.17925	0.26273
ENSG00000015676	NUDCD3	protein_coding	NudC domain containing 3	0.563334	0.0145773	0.194821	4.99769	4.9854	6.29399	8.08647
ENSG00000132382	MYBBP1A	protein_coding	MYB binding protein 1a	0.33572	0.0145914	0.194821	13.8183	15.6092	18.2161	17.9515
ENSG00000197603	CPLANE1	protein_coding	chromosome 5 open reading frame 42	0.300949	0.0145999	0.194821	6.05269	5.95771	7.54816	6.86678
ENSG00000205726	ITSN1	protein_coding	intersectin 1	-0.358412	0.0146115	0.194821	5.34018	5.66391	3.90727	4.4567
ENSG00000267470	ZNF571-AS1	antisense	ZNF571 antisense RNA 1	-1.87273	0.0146411	NA	0.137564	0.163334	0.0603397	0.0196536
ENSG00000254607	AP001783.1	antisense	NA	2.57749	0.0146572	NA	0.276583	0	0.849226	0.922019
ENSG00000148175	STOM	protein_coding	stomatin	-0.280628	0.0146712	0.195215	49.7523	51.8104	38.7457	42.7223
ENSG00000030066	NUP160	protein_coding	nucleoporin 160	-0.157809	0.0146721	0.195215	49.169	50.6853	43.992	43.206
ENSG00000169131	ZNF354A	protein_coding	zinc finger protein 354A	0.521156	0.0146837	0.195215	2.28061	1.90521	2.92546	2.94984
ENSG00000260403	AC120498.3	antisense	NA	1.5557	0.0146919	0.195215	0.66135	0.528528	2.11523	1.32281
ENSG00000160695	VPS11	protein_coding	VPS11, CORVET/HOPS core subunit	-0.270706	0.0147072	0.19525	4.88494	4.71375	3.85063	3.90676
ENSG00000174013	FBXO45	protein_coding	F-box protein 45	0.505445	0.0147309	0.195397	4.71607	4.18955	6.65312	5.66875
ENSG00000198586	TLK1	protein_coding	tousled like kinase 1	-0.229572	0.0147674	0.195561	4.60213	4.66624	3.78373	3.91642
ENSG00000107738	VSIR	protein_coding	chromosome 10 open reading frame 54	-0.490105	0.0147711	0.195561	16.0335	16.8928	12.493	10.3374
ENSG00000213433	RPLP1P6	transcribed_processed_pseudogene	ribosomal protein lateral stalk subunit P1 pseudogene 6	-1.87993	0.014774	NA	1.29249	0.991599	0.176378	0.430867
ENSG00000145685	LHFPL2	protein_coding	lipoma HMGIC fusion partner-like 2	-0.386046	0.0147813	0.195561	4.42616	4.25186	3.43778	3.0334
ENSG00000132002	DNAJB1	protein_coding	DnaJ heat shock protein family (Hsp40) member B1	0.205266	0.014825	0.19597	62.2068	58.7902	66.7017	69.2531
ENSG00000231412	AC005392.2	lincRNA	NA	-0.426735	0.014919	0.197043	85.5937	74.2327	59.4176	56.5709
ENSG00000214626	POLR3DP1	processed_pseudogene	polymerase (RNA) III subunit D pseudogene 1	-4.50891	0.0149981	NA	0.228604	0.0974361	0	0
ENSG00000165672	PRDX3	protein_coding	peroxiredoxin 3	-0.302644	0.0150223	0.198238	72.7105	76.6581	61.5871	56.3766
ENSG00000198176	TFDP1	protein_coding	transcription factor Dp-1	0.291644	0.0150479	0.198406	36.5542	40.1093	44.4362	46.9782
ENSG00000255973	AC137627.1	processed_pseudogene	NA	4.12549	0.0150721	NA	0	0	0.476036	0.620209
ENSG00000230122	ECEL1P3	unprocessed_pseudogene	endothelin converting enzyme like 1 pseudogene 3	4.12549	0.0150721	NA	0	0	0.186668	0.243203
ENSG00000239291	AC002558.1	processed_pseudogene	NA	4.12549	0.0150721	NA	0	0	0.171326	0.223214
ENSG00000248749	AC104063.1	lincRNA	NA	4.12549	0.0150721	NA	0	0	0.195975	0.255328
ENSG00000276272	AC024884.2	lincRNA	NA	4.12549	0.0150721	NA	0	0	0.110324	0.143737
ENSG00000254251	AC103770.1	antisense	NA	4.12549	0.0150721	NA	0	0	0.165156	0.215175
ENSG00000144278	GALNT13	protein_coding	polypeptide N-acetylgalactosaminyltransferase 13	4.12549	0.0150721	NA	0	0	0.0211004	0.0274909
ENSG00000236337	FMR1-IT1	sense_intronic	FMR1 intronic transcript 1	-1.86071	0.0151127	NA	2.0901	2.33847	0.267395	0.914492
ENSG00000060656	PTPRU	protein_coding	protein tyrosine phosphatase, receptor type U	-0.23554	0.0151185	0.198987	13.7061	13.5986	10.864	11.7357
ENSG00000130158	DOCK6	protein_coding	dedicator of cytokinesis 6	0.340088	0.0151236	0.198987	1.47373	1.61257	1.85498	1.94592
ENSG00000158966	CACHD1	protein_coding	cache domain containing 1	0.388874	0.0151435	0.198987	2.37455	2.7029	3.22356	3.24149
ENSG00000117533	VAMP4	protein_coding	vesicle associated membrane protein 4	-0.365935	0.0151437	0.198987	2.59685	2.48759	1.89335	1.95431
ENSG00000115942	ORC2	protein_coding	origin recognition complex subunit 2	-0.278907	0.0151624	0.199001	6.09706	6.24472	4.77051	5.13761
ENSG00000197249	SERPINA1	protein_coding	serpin family A member 1	-1.94789	0.0151706	0.199001	0.447882	0.210376	0.11226	0.0548472
ENSG00000188343	FAM92A	protein_coding	family with sequence similarity 92 member A1	-0.348829	0.0152893	0.200388	2.15491	2.22285	1.71744	1.6299
ENSG00000130649	CYP2E1	protein_coding	cytochrome P450 family 2 subfamily E member 1	1.35093	0.0153352	0.200818	0.0838287	0.0655043	0.233557	0.139726
ENSG00000228212	OFD1P17	processed_pseudogene	OFD1 pseudogene 17	-2.05367	0.0153749	NA	0.133618	0.189836	0.0303898	0.0445429
ENSG00000189089	RIMKLBP1	processed_pseudogene	ribosomal modification protein rimK-like family member B pseudogene 1	4.12856	0.0153802	NA	0	0	0.157588	0.11549
ENSG00000239617	AC073610.1	processed_pseudogene	NA	4.12856	0.0153802	NA	0	0	0.463214	0.339471
ENSG00000281333	AC024941.2	antisense	NA	4.12856	0.0153802	NA	0	0	0.372074	0.272678
ENSG00000121653	MAPK8IP1	protein_coding	mitogen-activated protein kinase 8 interacting protein 1	-0.672142	0.0155273	0.20316	2.42093	1.86716	1.28476	1.34507
ENSG00000011007	ELOA	protein_coding	transcription elongation factor B subunit 3	0.394103	0.0155799	0.203676	12.0847	13.4437	17.1745	15.4936
ENSG00000263606	AP000919.1	transcribed_processed_pseudogene	NA	-4.3304	0.0155987	NA	0.167064	0.0854473	0	0
ENSG00000282951	AC008537.4	antisense	NA	-4.3304	0.0155987	NA	0.203112	0.103885	0	0
ENSG00000178734	LMO7DN	lincRNA	LMO7 downstream neighbor	-4.6658	0.0156573	NA	0.268762	0.0981875	0	0
ENSG00000276302	AL021997.3	protein_coding	NA	-4.6658	0.0156573	NA	0.563097	0.205718	0	0
ENSG00000261211	AL031123.2	lincRNA	NA	-0.895021	0.0156864	0.204835	0.633354	0.585847	0.275839	0.363872
ENSG00000151917	BEND6	protein_coding	BEN domain containing 6	0.796191	0.0156952	0.204835	0.304697	0.420363	0.590871	0.625481
ENSG00000144659	SLC25A38	protein_coding	solute carrier family 25 member 38	0.234895	0.0157134	0.204899	11.5491	11.4669	13.0902	13.304
ENSG00000166794	PPIB	protein_coding	peptidylprolyl isomerase B	0.328177	0.0157367	0.204986	53.0831	47.6987	63.28	60.0282
ENSG00000250208	FZD10-DT	processed_transcript	FZD10 antisense RNA 1 (head to head)	-0.288358	0.0157466	0.204986	6.45325	5.8847	4.9695	4.87931
ENSG00000122035	RASL11A	protein_coding	RAS like family 11 member A	-0.904234	0.0158303	0.205901	3.00733	2.29311	1.58132	1.18647
ENSG00000127586	CHTF18	protein_coding	chromosome transmission fidelity factor 18	0.223053	0.0158565	0.206068	9.67171	10.1298	11.356	11.1495
ENSG00000106012	IQCE	protein_coding	IQ motif containing E	0.430569	0.0159212	0.206734	5.77538	6.00826	8.34778	7.11918
ENSG00000173327	MAP3K11	protein_coding	mitogen-activated protein kinase kinase kinase 11	-0.187339	0.0161216	0.209025	13.0085	13.2927	10.9653	11.5376
ENSG00000142871	CYR61	protein_coding	cysteine rich angiogenic inducer 61	1.17942	0.0161277	0.209025	32.5235	35.8923	52.9564	98.2172
ENSG00000259953	AL138756.1	sense_overlapping	NA	1.46416	0.0161384	0.209025	0.0463259	0.0710824	0.161205	0.148255
ENSG00000260691	ANKRD20A1	protein_coding	ankyrin repeat domain 20 family member A1	-4.14939	0.0162001	NA	0.0345818	0.0442185	0	0
ENSG00000284491	THSD8	protein_coding	NA	-4.14939	0.0162001	NA	0.0759861	0.0971607	0	0
ENSG00000168878	SFTPB	protein_coding	surfactant protein B	-4.14939	0.0162001	NA	0.0327054	0.0418193	0	0
ENSG00000188037	CLCN1	protein_coding	chloride voltage-gated channel 1	-4.14939	0.0162001	NA	0.0406592	0.0519895	0	0
ENSG00000115170	ACVR1	protein_coding	activin A receptor type 1	-0.480739	0.0162651	0.210489	2.53791	2.68513	1.67802	1.96536
ENSG00000138131	LOXL4	protein_coding	lysyl oxidase like 4	0.70033	0.0163033	0.210807	3.23813	2.99558	5.64911	4.21973
ENSG00000171621	SPSB1	protein_coding	splA/ryanodine receptor domain and SOCS box containing 1	-0.435255	0.0163422	0.211132	11.0864	10.6571	7.14218	8.53275
ENSG00000170837	GPR27	protein_coding	G protein-coupled receptor 27	2.90785	0.0163503	NA	0.0366215	0	0.168665	0.128186
ENSG00000163923	RPL39L	protein_coding	ribosomal protein L39 like	0.340546	0.0163833	0.211486	15.5554	16.1608	20.2468	18.8541
ENSG00000197756	RPL37A	protein_coding	ribosomal protein L37a	0.226861	0.0164798	0.212446	76.7035	70.9434	83.451	84.9237
ENSG00000185033	SEMA4B	protein_coding	semaphorin 4B	-0.462338	0.0164853	0.212446	33.4034	29.1777	20.4549	23.8186
ENSG00000128908	INO80	protein_coding	INO80 complex subunit	0.211564	0.0165588	0.213215	7.03335	7.27795	8.08762	8.04972
ENSG00000258354	AC138932.2	lincRNA	microRNA 3180-1	-1.9217	0.0165748	NA	0.307104	0.549756	0.0942937	0.122852
ENSG00000082068	WDR70	protein_coding	WD repeat domain 70	0.348471	0.0166184	0.213712	13.2974	11.6066	15.3816	15.5266
ENSG00000145147	SLIT2	protein_coding	slit guidance ligand 2	1.0425	0.0166252	0.213712	0.216835	0.171075	0.467459	0.313745
ENSG00000082641	NFE2L1	protein_coding	nuclear factor, erythroid 2 like 1	0.403949	0.0166522	0.213882	33.2683	31.7985	45.0788	38.779
ENSG00000165233	CARD19	protein_coding	caspase recruitment domain family member 19	-0.423971	0.0167371	0.214712	7.5041	6.48979	4.94155	5.23585
ENSG00000136848	DAB2IP	protein_coding	DAB2 interacting protein	-0.219946	0.0167662	0.214712	13.2303	13.6656	11.516	10.9779
ENSG00000103723	AP3B2	protein_coding	adaptor related protein complex 3 beta 2 subunit	-0.962843	0.0167721	0.214712	0.541141	0.591292	0.216502	0.34931
ENSG00000254101	LINC02055	lincRNA	NA	-1.64927	0.0167726	0.214712	0.0579881	0.0507323	0.00937092	0.024418
ENSG00000203867	RBM20	protein_coding	RNA binding motif protein 20	1.87106	0.0168182	NA	0.0109793	0.0280776	0.067422	0.0658811
ENSG00000176783	RUFY1	protein_coding	RUN and FYVE domain containing 1	0.215967	0.0168432	0.215203	11.4688	11.6213	13.3439	12.7812
ENSG00000197121	PGAP1	protein_coding	post-GPI attachment to proteins 1	-0.49132	0.0168452	0.215203	1.28861	1.4322	0.862469	1.02184
ENSG00000092841	MYL6	protein_coding	myosin light chain 6	0.40467	0.0168529	0.215203	96.9235	95.3299	133.704	114.179
ENSG00000250068	AL445187.1	unprocessed_pseudogene	NA	-2.42742	0.0168876	NA	1.55099	1.32213	0.352755	0.172347
ENSG00000203326	ZNF525	protein_coding	zinc finger protein 525	0.430445	0.0168904	0.215502	2.66609	2.40544	3.52559	3.13976
ENSG00000231327	LINC01816	lincRNA	NA	1.21296	0.0169217	0.215565	2.0305	1.73089	5.33396	3.18138
ENSG00000249042	AC008771.1	antisense	NA	0.509521	0.0169233	0.215565	6.53798	7.04229	8.5825	10.2342
ENSG00000108406	DHX40	protein_coding	DEAH-box helicase 40	-0.284046	0.0169585	0.215737	18.167	17.7115	13.5976	15.1203
ENSG00000124191	TOX2	protein_coding	TOX high mobility group box family member 2	0.374885	0.0169648	0.215737	2.78042	2.91528	3.61402	3.57313
ENSG00000134376	CRB1	protein_coding	crumbs 1, cell polarity complex component	2.53878	0.0171039	NA	0.00352224	0.00900753	0.043259	0.0246577
ENSG00000100106	TRIOBP	protein_coding	TRIO and F-actin binding protein	0.324711	0.0171615	0.217782	5.35674	4.91385	5.9802	6.56025
ENSG00000240399	AC004801.2	transcribed_processed_pseudogene	NA	-0.618296	0.0171758	0.217782	5.57924	4.92759	3.23774	3.45136
ENSG00000010295	IFFO1	protein_coding	intermediate filament family orphan 1	-1.34196	0.0171942	0.217782	0.172233	0.143148	0.0616966	0.0602865
ENSG00000272702	AC010913.1	processed_transcript	NA	-1.2328	0.017201	0.217782	0.325583	0.31719	0.142811	0.124042
ENSG00000161813	LARP4	protein_coding	La ribonucleoprotein domain family member 4	-0.270686	0.0172121	0.217782	25.6566	26.6687	20.0969	22.1675
ENSG00000159023	EPB41	protein_coding	erythrocyte membrane protein band 4.1	0.274413	0.0172235	0.217782	2.61537	2.85129	3.16762	3.27004
ENSG00000175826	CTDNEP1	protein_coding	CTD nuclear envelope phosphatase 1	0.290639	0.0172246	0.217782	9.81442	9.84436	12.0857	11.3413
ENSG00000163141	BNIPL	protein_coding	BCL2/adenovirus E1B 19kD interacting protein like	-1.2207	0.0172486	0.217907	0.364663	0.255702	0.120394	0.141171
ENSG00000105186	ANKRD27	protein_coding	ankyrin repeat domain 27	0.409449	0.0172722	0.218026	6.7994	6.52791	7.90477	9.34994
ENSG00000160094	ZNF362	protein_coding	zinc finger protein 362	0.720059	0.017371	0.219094	1.21062	1.39318	1.80349	2.36763
ENSG00000166192	SENP8	protein_coding	SUMO/sentrin peptidase family member, NEDD8 specific	1.32237	0.0173943	0.219208	0.0805389	0.0915397	0.247288	0.17004
ENSG00000145012	LPP	protein_coding	LIM domain containing preferred translocation partner in lipoma	0.636761	0.0174432	0.219645	1.61076	1.64455	2.80867	2.11978
ENSG00000018699	TTC27	protein_coding	tetratricopeptide repeat domain 27	0.341224	0.0174578	0.219649	6.41579	6.83915	8.49768	7.84795
ENSG00000165169	DYNLT3	protein_coding	dynein light chain Tctex-type 3	0.312626	0.0175089	0.220112	16.0606	17.3532	20.914	19.4937
ENSG00000005022	SLC25A5	protein_coding	solute carrier family 25 member 5	0.142868	0.0175485	0.220429	270.631	264.271	282.517	292.998
ENSG00000170088	TMEM192	protein_coding	transmembrane protein 192	0.353321	0.0176033	0.220937	1.17693	1.28112	1.51801	1.53582
ENSG00000124459	ZNF45	protein_coding	zinc finger protein 45	0.50083	0.0176273	0.221033	3.36584	3.02569	4.01898	4.80436
ENSG00000125347	IRF1	protein_coding	interferon regulatory factor 1	-0.37263	0.0176395	0.221033	4.71103	4.13587	3.25164	3.4129
ENSG00000105499	PLA2G4C	protein_coding	phospholipase A2 group IVC	-0.661673	0.0176625	0.22114	0.630123	0.753733	0.395269	0.453996
ENSG00000030582	GRN	protein_coding	granulin	0.272876	0.017684	0.22123	142.2	139.432	173.239	158.236
ENSG00000100325	ASCC2	protein_coding	activating signal cointegrator 1 complex subunit 2	0.320287	0.0177077	0.221346	7.28022	7.16155	9.22075	8.34812
ENSG00000246863	AC012377.1	lincRNA	NA	-4.93499	0.0177215	NA	0.083335	0.0236794	0	0
ENSG00000165512	ZNF22	protein_coding	zinc finger protein 22	0.539941	0.0178577	0.22304	2.28336	2.13359	2.85827	3.40775
ENSG00000281344	HELLPAR	macro_lncRNA	HELLP associated long non-coding RNA	-0.754145	0.0178836	0.223183	0.0452409	0.034094	0.0208027	0.0251359
ENSG00000100558	PLEK2	protein_coding	pleckstrin 2	-0.40425	0.0179354	0.223648	22.3333	21.1585	14.7616	17.2755
ENSG00000012983	MAP4K5	protein_coding	mitogen-activated protein kinase kinase kinase kinase 5	-0.39187	0.0180119	0.22442	5.12746	5.39842	3.61088	4.20462
ENSG00000139679	LPAR6	protein_coding	lysophosphatidic acid receptor 6	-1.28891	0.0180319	0.224488	0.206101	0.184474	0.0738287	0.0824473
ENSG00000003137	CYP26B1	protein_coding	cytochrome P450 family 26 subfamily B member 1	-1.1526	0.0181892	0.226263	11.4808	10.8301	3.41993	6.37081
ENSG00000125089	SH3TC1	protein_coding	SH3 domain and tetratricopeptide repeats 1	-0.50547	0.0183337	0.227749	3.77723	4.11047	2.96544	2.44503
ENSG00000128510	CPA4	protein_coding	carboxypeptidase A4	0.996609	0.0183382	0.227749	21.0901	22.639	52.8678	32.0509
ENSG00000214076	CPSF1P1	processed_pseudogene	cleavage and polyadenylation specific factor 1 pseudogene 1	1.44568	0.0183577	0.227808	0.108112	0.0767995	0.196711	0.300336
ENSG00000280279	AC240565.2	lincRNA	NA	-1.56221	0.0183799	0.227871	1.15436	0.929361	0.19691	0.491714
ENSG00000271378	C8orf59P2	processed_pseudogene	chromosome 8 open reading frame 59 pseudogene 2	1.96225	0.0183837	NA	0.496012	0.422822	2.03062	1.48816
ENSG00000100744	GSKIP	protein_coding	GSK3B interacting protein	-0.314314	0.0183925	0.227871	5.34695	5.58247	4.41813	4.14055
ENSG00000198918	RPL39	protein_coding	ribosomal protein L39	0.334509	0.0186263	0.230583	367.974	322.989	414.866	434.141
ENSG00000105135	ILVBL	protein_coding	ilvB (bacterial acetolactate synthase)-like	0.206352	0.0187558	0.232	8.7219	8.50968	9.53915	9.83987
ENSG00000277363	SRCIN1	protein_coding	SRC kinase signaling inhibitor 1	-0.734835	0.0188665	0.232948	1.20683	1.091	0.558575	0.787963
ENSG00000197472	ZNF695	protein_coding	zinc finger protein 695	0.537013	0.0188975	0.232948	1.01399	1.03724	1.52616	1.37198
ENSG00000196428	TSC22D2	protein_coding	TSC22 domain family member 2	0.748335	0.0189147	0.232948	3.27337	3.24834	6.26446	4.40195
ENSG00000238098	ABCA17P	transcribed_unitary_pseudogene	ATP binding cassette subfamily A member 17, pseudogene	1.40703	0.0189188	0.232948	0.279444	0.22659	0.432493	0.879298
ENSG00000132471	WBP2	protein_coding	WW domain binding protein 2	-0.23424	0.0189214	0.232948	33.6858	32.1746	28.0466	26.5093
ENSG00000117118	SDHB	protein_coding	succinate dehydrogenase complex iron sulfur subunit B	0.190315	0.0189232	0.232948	40.3294	42.3294	45.8768	45.975
ENSG00000261578	AP003119.3	sense_overlapping	NA	-0.998947	0.0189435	0.233011	2.64007	2.50108	1.56434	0.940671
ENSG00000249199	AC026785.3	lincRNA	NA	2.85887	0.0189863	NA	0.786078	0	2.7354	3.14457
ENSG00000142494	SLC47A1	protein_coding	solute carrier family 47 member 1	-0.719469	0.0190185	0.233746	2.03701	2.17389	1.0344	1.45737
ENSG00000275056	AC020663.3	sense_intronic	NA	-4.12148	0.0190406	NA	0.164277	0.105027	0	0
ENSG00000229526	KRT16P4	transcribed_processed_pseudogene	keratin 16 pseudogene 4	-4.12148	0.0190406	NA	0.237385	0.151768	0	0
ENSG00000213942	AC005840.1	processed_pseudogene	NA	-4.12148	0.0190406	NA	0.4754	0.303938	0	0
ENSG00000136014	USP44	protein_coding	ubiquitin specific peptidase 44	-4.12148	0.0190406	NA	0.0332762	0.0212746	0	0
ENSG00000244063	AC104653.2	lincRNA	NA	-4.12148	0.0190406	NA	0.430831	0.275444	0	0
ENSG00000109255	NMU	protein_coding	neuromedin U	-4.12148	0.0190406	NA	0.183821	0.117523	0	0
ENSG00000276032	AL627230.4	unprocessed_pseudogene	NA	-4.12148	0.0190406	NA	0.484394	0.309689	0	0
ENSG00000130177	CDC16	protein_coding	cell division cycle 16	0.23557	0.0190466	0.233906	9.97082	10.1589	11.2126	11.8732
ENSG00000172575	RASGRP1	protein_coding	RAS guanyl releasing protein 1	-1.30463	0.0190889	0.234239	0.132281	0.131555	0.05265	0.0514468
ENSG00000159899	NPR2	protein_coding	natriuretic peptide receptor 2	0.689411	0.0191725	0.235052	1.77371	1.76398	3.17982	2.37673
ENSG00000250305	TRMT9B	protein_coding	KIAA1456	0.777516	0.0191858	0.235052	0.1619	0.117178	0.24386	0.226067
ENSG00000215022	AL008729.1	antisense	NA	-2.07428	0.0192407	NA	0.24453	0.128747	0.0588869	0.0287705
ENSG00000115275	MOGS	protein_coding	mannosyl-oligosaccharide glucosidase	0.156532	0.0192562	0.235294	29.0211	29.0218	31.685	31.3483
ENSG00000143373	ZNF687	protein_coding	zinc finger protein 687	-0.200523	0.0192886	0.235294	12.2867	11.7851	10.2637	10.1562
ENSG00000133392	MYH11	protein_coding	myosin, heavy chain 11, smooth muscle	-0.530925	0.0192903	0.235294	0.400654	0.444706	0.301848	0.267124
ENSG00000161921	CXCL16	protein_coding	C-X-C motif chemokine ligand 16	-0.45898	0.0193029	0.235294	16.6942	15.7277	12.5068	10.4728
ENSG00000135587	SMPD2	protein_coding	sphingomyelin phosphodiesterase 2	-0.440385	0.0193108	0.235294	4.62748	5.20581	3.5293	3.51539
ENSG00000233184	AC093157.1	antisense	NA	0.855226	0.0193112	0.235294	0.536415	0.625375	0.871951	1.16759
ENSG00000108799	EZH1	protein_coding	enhancer of zeste 1 polycomb repressive complex 2 subunit	0.725318	0.0193167	0.235294	4.12286	4.80443	8.26865	6.09823
ENSG00000253616	AC107959.3	antisense	NA	-0.897776	0.0193316	0.235294	2.89894	3.12149	1.87389	1.27157
ENSG00000148143	ZNF462	protein_coding	zinc finger protein 462	-3.706	0.0193376	NA	0.0219299	0.028041	0.00374078	0
ENSG00000123143	PKN1	protein_coding	protein kinase N1	0.275424	0.019343	0.235294	43.571	39.9529	50.4281	48.0789
ENSG00000234460	AL772337.3	transcribed_unprocessed_pseudogene	NA	-1.02711	0.0193652	0.235378	3.61534	2.50086	1.63779	1.304
ENSG00000131435	PDLIM4	protein_coding	PDZ and LIM domain 4	-4.00449	0.0193817	0.235393	0.0561484	0.646155	0.0143666	0.0280765
ENSG00000143337	TOR1AIP1	protein_coding	torsin 1A interacting protein 1	-0.233061	0.01943	0.235794	10.5644	10.4396	8.98563	8.42607
ENSG00000176697	BDNF	protein_coding	brain derived neurotrophic factor	0.423725	0.0195005	0.236463	0.88548	0.939826	1.1432	1.23862
ENSG00000258317	AC034102.6	antisense	NA	-1.59943	0.0195371	NA	0.415516	0.575581	0.177195	0.138517
ENSG00000112685	EXOC2	protein_coding	exocyst complex component 2	0.356916	0.0195571	0.236852	9.69323	9.76144	12.9117	11.3577
ENSG00000123066	MED13L	protein_coding	mediator complex subunit 13 like	-0.25163	0.0195647	0.236852	1.38986	1.47049	1.19052	1.14892
ENSG00000185716	MOSMO	protein_coding	chromosome 16 open reading frame 52	-0.311453	0.0195787	0.236852	3.03003	3.19123	2.45696	2.42276
ENSG00000067167	TRAM1	protein_coding	translocation associated membrane protein 1	-0.152688	0.0196013	0.236939	44.4483	45.2814	38.6448	39.9917
ENSG00000241359	SYNPR-AS1	antisense	SYNPR antisense RNA 1	2.53201	0.019612	NA	0.160597	0.205349	1.4793	0.562134
ENSG00000230373	GOLGA6L5P	transcribed_unprocessed_pseudogene	golgin A6 family-like 5, pseudogene	0.847224	0.0196624	0.237443	0.32177	0.2498	0.493984	0.517172
ENSG00000133943	DGLUCY	protein_coding	chromosome 14 open reading frame 159	0.330153	0.0196738	0.237443	1.68366	1.76358	2.12377	2.09387
ENSG00000147676	MAL2	protein_coding	mal, T-cell differentiation protein 2 (gene/pseudogene)	-0.280542	0.0197007	0.237556	7.61579	8.0343	6.32388	6.21855
ENSG00000173193	PARP14	protein_coding	poly(ADP-ribose) polymerase family member 14	-0.23127	0.0197141	0.237556	19.4254	19.4505	16.7003	15.5629
ENSG00000197506	SLC28A3	protein_coding	solute carrier family 28 member 3	-2.36573	0.019779	NA	0.203545	0.124475	0.00905751	0.053103
ENSG00000110660	SLC35F2	protein_coding	solute carrier family 35 member F2	-0.302285	0.01978	0.238165	11.512	12.2384	8.95697	9.80108
ENSG00000115694	STK25	protein_coding	serine/threonine kinase 25	0.451961	0.0198217	0.238283	3.95247	4.01893	4.79503	5.8317
ENSG00000282393	AC016588.2	lincRNA	NA	1.06428	0.0198494	0.238283	0.222475	0.170682	0.379495	0.430153
ENSG00000086475	SEPHS1	protein_coding	selenophosphate synthetase 1	0.24259	0.0198496	0.238283	13.1492	13.9989	15.8286	15.4438
ENSG00000118263	KLF7	protein_coding	Kruppel like factor 7	0.381114	0.0198517	0.238283	3.00419	2.67843	3.75797	3.45921
ENSG00000089916	GPATCH2L	protein_coding	G-patch domain containing 2 like	-0.309748	0.0198944	0.238419	1.8891	2.04811	1.4871	1.60597
ENSG00000026025	VIM	protein_coding	vimentin	0.173386	0.0199133	0.238419	27.3373	28.5573	30.4151	30.9796
ENSG00000186073	C15orf41	protein_coding	chromosome 15 open reading frame 41	0.43077	0.0199247	0.238419	0.626799	0.628842	0.838899	0.810083
ENSG00000129657	SEC14L1	protein_coding	SEC14 like lipid binding 1	-0.371404	0.0199268	0.238419	5.97506	5.50463	4.0385	4.61255
ENSG00000187242	KRT12	protein_coding	keratin 12	1.74272	0.0199378	NA	0.0622744	0.0796281	0.286813	0.171269
ENSG00000100605	ITPK1	protein_coding	inositol-tetrakisphosphate 1-kinase	-0.485696	0.0199465	0.238419	14.1758	14.9925	9.05265	11.2504
ENSG00000246731	MGC16275	antisense	uncharacterized protein MGC16275	-1.15616	0.0199681	0.238419	0.390857	0.477058	0.163649	0.213212
ENSG00000167207	NOD2	protein_coding	nucleotide binding oligomerization domain containing 2	-0.64995	0.0199714	0.238419	0.834457	0.808579	0.440367	0.580256
ENSG00000142627	EPHA2	protein_coding	EPH receptor A2	-0.442614	0.0200406	0.239059	113.508	115.88	73.9751	90.5468
ENSG00000186051	TAL2	protein_coding	T-cell acute lymphocytic leukemia 2	3.70027	0.0201097	NA	0.0683025	0	0.629152	0.341541
ENSG00000184014	DENND5A	protein_coding	DENN domain containing 5A	0.64549	0.0201221	0.239845	10.0151	8.73828	12.2759	16.3271
ENSG00000139266	43533	protein_coding	membrane associated ring-CH-type finger 9	-0.471977	0.0201602	0.240114	5.04562	5.55042	3.38927	4.05025
ENSG00000270583	AL365400.2	processed_pseudogene	NA	2.90827	0.0201915	NA	0.0993491	0	0.305043	0.496786
ENSG00000164609	SLU7	protein_coding	SLU7 homolog, splicing factor	-0.165555	0.0201945	0.240214	19.3967	19.3342	16.9464	16.7002
ENSG00000173227	SYT12	protein_coding	synaptotagmin 12	-0.230675	0.0202046	0.240214	8.78339	8.2209	6.92742	7.19941
ENSG00000167384	ZNF180	protein_coding	zinc finger protein 180	0.360681	0.0202154	0.240214	2.04219	2.19204	2.63663	2.65132
ENSG00000196569	LAMA2	protein_coding	laminin subunit alpha 2	1.53905	0.0202319	0.240225	0.0519094	0.0221249	0.123965	0.0908489
ENSG00000245532	NEAT1	lincRNA	nuclear paraspeckle assembly transcript 1 (non-protein coding)	-0.315843	0.0202824	0.240639	76.6199	68.9386	58.7654	55.155
ENSG00000147687	TATDN1	protein_coding	TatD DNase domain containing 1	0.451029	0.0203046	0.240716	1.86615	1.75067	2.56261	2.2602
ENSG00000215386	MIR99AHG	lincRNA	mir-99a-let-7c cluster host gene	1.06178	0.0203743	0.241277	0.1776	0.146347	0.40393	0.256554
ENSG00000109790	KLHL5	protein_coding	kelch like family member 5	0.288244	0.0203832	0.241277	10.9926	11.4384	13.8983	12.7792
ENSG00000117245	KIF17	protein_coding	kinesin family member 17	0.996711	0.0204234	0.241363	0.180429	0.217891	0.328291	0.441084
ENSG00000118985	ELL2	protein_coding	elongation factor for RNA polymerase II 2	-0.63851	0.0204331	0.241363	28.8111	28.3178	20.501	15.2323
ENSG00000079335	CDC14A	protein_coding	cell division cycle 14A	-1.01697	0.0204375	0.241363	1.30751	1.3287	0.46485	0.80522
ENSG00000105173	CCNE1	protein_coding	cyclin E1	-0.570896	0.0204859	0.241697	19.5743	19.749	11.1498	14.6555
ENSG00000250899	AC125807.2	lincRNA	NA	0.824829	0.0204972	0.241697	1.79787	1.90757	2.57088	3.82557
ENSG00000273356	LINC02019	lincRNA	NA	-1.07046	0.020535	0.241794	0.978782	0.667484	0.35618	0.413297
ENSG00000204231	RXRB	protein_coding	retinoid X receptor beta	0.399903	0.0205421	0.241794	17.5911	15.7262	22.66	20.176
ENSG00000245680	ZNF585B	protein_coding	zinc finger protein 585B	0.527354	0.0205535	0.241794	0.517135	0.600438	0.76045	0.802516
ENSG00000275793	RIMBP3	protein_coding	RIMS binding protein 3	-1.93055	0.0205613	NA	0.154125	0.075076	0.0225347	0.0366995
ENSG00000055070	SZRD1	protein_coding	SUZ RNA binding domain containing 1	0.491954	0.0205682	0.241794	29.6381	27.8315	43.3465	35.3705
ENSG00000198814	GK	protein_coding	glycerol kinase	0.352542	0.0206525	0.242599	2.12369	2.12748	2.72976	2.55867
ENSG00000115762	PLEKHB2	protein_coding	pleckstrin homology domain containing B2	0.292622	0.0206893	0.242719	18.434	18.2828	23.0177	20.7933
ENSG00000159363	ATP13A2	protein_coding	ATPase 13A2	-0.231876	0.0206942	0.242719	7.04552	7.24199	5.95379	5.8945
ENSG00000170266	GLB1	protein_coding	galactosidase beta 1	0.212797	0.0207616	0.243324	21.9617	22.0164	25.5036	24.1506
ENSG00000176142	TMEM39A	protein_coding	transmembrane protein 39A	0.204613	0.0207798	0.243352	9.10748	9.40012	10.2499	10.5198
ENSG00000187123	LYPD6	protein_coding	LY6/PLAUR domain containing 6	0.698043	0.0209068	0.244654	2.54612	2.2539	3.20725	4.38931
ENSG00000146072	TNFRSF21	protein_coding	tumor necrosis factor receptor superfamily member 21	-0.535101	0.0209313	0.244754	35.6457	36.5906	27.1322	21.4141
ENSG00000078967	UBE2D4	protein_coding	ubiquitin conjugating enzyme E2 D4 (putative)	0.491661	0.0210225	0.245528	1.29295	1.167	1.78062	1.59731
ENSG00000182759	MAFA	protein_coding	MAF bZIP transcription factor A	-0.771891	0.0210293	0.245528	2.45147	1.87619	1.09884	1.37795
ENSG00000188026	RILPL1	protein_coding	Rab interacting lysosomal protein-like 1	0.413338	0.0210507	0.245591	1.15763	1.30841	1.5339	1.65906
ENSG00000117036	ETV3	protein_coding	ETS variant 3	-0.408895	0.0211175	0.246184	11.7177	9.85768	7.89031	7.95051
ENSG00000166323	C11orf65	protein_coding	chromosome 11 open reading frame 65	-1.76467	0.0211509	NA	0.152576	0.162578	0.0650655	0.0254314
ENSG00000180263	FGD6	protein_coding	FYVE, RhoGEF and PH domain containing 6	-0.454723	0.021153	0.246311	8.6856	9.10951	6.90795	5.73734
ENSG00000204217	BMPR2	protein_coding	bone morphogenetic protein receptor type 2	0.332305	0.0211604	0.246311	2.27044	2.54686	2.88637	3.01621
ENSG00000117222	RBBP5	protein_coding	RB binding protein 5, histone lysine methyltransferase complex subunit	0.222647	0.021201	0.246597	10.988	11.5261	12.9119	12.6677
ENSG00000103089	FA2H	protein_coding	fatty acid 2-hydroxylase	-0.293675	0.0212227	0.246664	30.3629	31.0137	22.9641	25.8283
ENSG00000196415	PRTN3	protein_coding	proteinase 3	0.683979	0.0213104	0.247336	1.72032	2.19971	3.08122	3.0108
ENSG00000146828	SLC12A9	protein_coding	solute carrier family 12 member 9	-0.277846	0.0213186	0.247336	3.58693	3.3368	2.76882	2.80126
ENSG00000177051	FBXO46	protein_coding	F-box protein 46	-0.258041	0.0213288	0.247336	20.4956	19.5945	16.8644	15.8071
ENSG00000136888	ATP6V1G1	protein_coding	ATPase H+ transporting V1 subunit G1	0.425195	0.0214512	0.248569	82.4713	78.0582	113.749	96.213
ENSG00000089159	PXN	protein_coding	paxillin	-0.200081	0.0214757	0.248665	23.8928	23.155	20.4149	19.4918
ENSG00000103335	PIEZO1	protein_coding	piezo type mechanosensitive ion channel component 1	0.373419	0.0216323	0.250292	31.6685	32.7407	43.6002	37.6672
ENSG00000198853	RUSC2	protein_coding	RUN and SH3 domain containing 2	0.179975	0.0216694	0.250532	12.3411	12.7249	13.7203	13.9351
ENSG00000157306	ZFHX2-AS1	processed_transcript	NA	-1.77825	0.0216842	NA	0.0966983	0.123645	0.0179942	0.0439574
ENSG00000103544	VPS35L	protein_coding	chromosome 16 open reading frame 62	0.278807	0.0217388	0.250994	1.89006	1.8419	2.22553	2.18843
ENSG00000159873	CCDC117	protein_coding	coiled-coil domain containing 117	-0.533779	0.021742	0.250994	9.10422	10.2374	5.78793	7.23011
ENSG00000124207	CSE1L	protein_coding	chromosome segregation 1 like	0.488857	0.0217598	0.251012	60.1232	67.213	94.9868	79.0427
ENSG00000011405	PIK3C2A	protein_coding	phosphatidylinositol-4-phosphate 3-kinase catalytic subunit type 2 alpha	-0.158091	0.0218014	0.251133	13.8596	14.2609	12.172	12.3759
ENSG00000127946	HIP1	protein_coding	huntingtin interacting protein 1	-0.532519	0.0218029	0.251133	6.76626	6.7064	3.96451	5.11515
ENSG00000148803	FUOM	protein_coding	fucose mutarotase	0.298437	0.0218255	0.251205	11.8995	12.0028	14.536	14.0991
ENSG00000175294	CATSPER1	protein_coding	cation channel sperm associated 1	-1.01234	0.0218495	0.251294	1.16727	0.916849	0.392534	0.617036
ENSG00000160294	MCM3AP	protein_coding	minichromosome maintenance complex component 3 associated protein	-0.237211	0.0218895	0.251566	7.27626	6.78817	5.84496	5.78797
ENSG00000069020	MAST4	protein_coding	microtubule associated serine/threonine kinase family member 4	-0.466896	0.0219459	0.251916	1.11138	0.991637	0.684357	0.800017
ENSG00000261393	AC007493.2	antisense	NA	-3.72385	0.0219482	NA	0.468687	0.83901	0.0959376	0
ENSG00000047648	ARHGAP6	protein_coding	Rho GTPase activating protein 6	1.48469	0.0219527	0.251916	0.0681899	0.07266	0.127949	0.255733
ENSG00000143382	ADAMTSL4	protein_coding	ADAMTS like 4	-0.679558	0.0219843	0.251937	11.5569	10.9383	5.69662	7.99783
ENSG00000186665	C17orf58	protein_coding	chromosome 17 open reading frame 58	-0.662487	0.0219924	0.251937	3.06689	2.96505	2.12448	1.58967
ENSG00000112640	PPP2R5D	protein_coding	protein phosphatase 2 regulatory subunit B'delta	0.228341	0.0220036	0.251937	10.3836	10.1999	11.9004	11.6014
ENSG00000228300	C19orf24	protein_coding	chromosome 19 open reading frame 24	0.333058	0.0221137	0.252827	14.9968	16.2498	19.9702	18.3491
ENSG00000224914	LINC00863	bidirectional_promoter_lncRNA	long intergenic non-protein coding RNA 863	0.85775	0.0221141	0.252827	0.408942	0.47061	0.878937	0.667994
ENSG00000206532	AC117402.1	lincRNA	NA	0.622382	0.022135	0.252877	2.39976	2.01763	3.53273	3.12323
ENSG00000170558	CDH2	protein_coding	cadherin 2	0.728346	0.0221633	0.253014	4.019	4.65284	5.8365	8.1654
ENSG00000089094	KDM2B	protein_coding	lysine demethylase 2B	0.548575	0.0221878	0.253089	2.34837	2.28362	2.87813	3.72678
ENSG00000090861	AARS	protein_coding	alanyl-tRNA synthetase	0.417954	0.0222028	0.253089	49.6178	51.2677	59.479	71.8974
ENSG00000076984	MAP2K7	protein_coding	mitogen-activated protein kinase kinase 7	0.49021	0.0222775	0.253753	10.9904	11.2692	16.8191	13.6303
ENSG00000198947	DMD	protein_coding	dystrophin	-0.529731	0.022335	0.25422	9.94225	9.04075	5.65043	7.1682
ENSG00000136485	DCAF7	protein_coding	DDB1 and CUL4 associated factor 7	0.34163	0.0224355	0.255175	17.5955	17.7585	23.2395	20.398
ENSG00000164733	CTSB	protein_coding	cathepsin B	0.375509	0.0224975	0.255691	25.1116	22.5066	31.7328	28.4497
ENSG00000182985	CADM1	protein_coding	cell adhesion molecule 1	0.472344	0.0225854	0.256479	0.666993	0.655246	0.820011	0.968032
ENSG00000105866	SP4	protein_coding	Sp4 transcription factor	0.902748	0.0226002	0.256479	0.826555	0.863889	1.86846	1.20759
ENSG00000237732	AC010980.1	transcribed_unprocessed_pseudogene	NA	-2.34271	0.0226011	NA	0.122184	0.156232	0.035729	0.0174562
ENSG00000259562	AC090607.2	transcribed_processed_pseudogene	NA	1.00307	0.0226248	0.25657	0.967046	0.824351	1.78154	1.74082
ENSG00000105171	POP4	protein_coding	POP4 homolog, ribonuclease P/MRP subunit	-0.3073	0.0226858	0.257073	5.56843	5.84776	4.26215	4.72367
ENSG00000248554	AC114956.2	antisense	NA	-1.48776	0.0227917	0.258049	2.11499	1.50242	0.400858	0.861733
ENSG00000197324	LRP10	protein_coding	LDL receptor related protein 10	-0.375919	0.0228055	0.258049	20.9479	20.7435	14.3339	16.9802
ENSG00000274501	AL121845.4	antisense	NA	3.9046	0.0228242	NA	0	0	0.44959	0.439315
ENSG00000112304	ACOT13	protein_coding	acyl-CoA thioesterase 13	0.540413	0.0228333	0.258174	8.81037	7.39299	12.4612	10.504
ENSG00000015413	DPEP1	protein_coding	dipeptidase 1 (renal)	-0.601256	0.0228821	0.25843	3.91258	4.54236	2.39595	3.02882
ENSG00000126581	BECN1	protein_coding	beclin 1	0.378044	0.022906	0.25843	4.82015	4.33221	6.0844	5.51219
ENSG00000175348	TMEM9B	protein_coding	TMEM9 domain family member B	-0.556074	0.0229083	0.25843	17.8846	18.7547	13.6347	10.6322
ENSG00000115602	IL1RL1	protein_coding	interleukin 1 receptor like 1	1.45411	0.0229397	0.25843	0.0701807	0.0299125	0.135675	0.140373
ENSG00000132824	SERINC3	protein_coding	serine incorporator 3	-0.43366	0.0229399	0.25843	52.1929	50.0743	40.1981	33.5478
ENSG00000284624	AC092902.5	processed_transcript	NA	-1.3163	0.022961	0.258479	0.169241	0.216402	0.0649549	0.0846272
ENSG00000234937	AL139128.1	processed_pseudogene	NA	-2.79001	0.0229808	NA	0.428542	0.243538	0.0487335	0.0476197
ENSG00000183307	TMEM121B	protein_coding	cat eye syndrome chromosome region, candidate 6	4.23322	0.0230021	NA	0.00883931	0	0.144749	0.0353601
ENSG00000215252	GOLGA8B	protein_coding	golgin A8 family member B	-0.183582	0.0231147	0.259932	8.37127	8.21664	7.04913	7.18598
ENSG00000134548	SPX	protein_coding	spexin hormone	2.69183	0.0231157	NA	0.00619644	0.00792316	0.0380513	0.0495756
ENSG00000168792	ABHD15	protein_coding	abhydrolase domain containing 15	-0.644309	0.0231238	0.259932	4.44073	4.2427	2.28525	3.13122
ENSG00000164744	SUN3	protein_coding	Sad1 and UNC84 domain containing 3	1.40358	0.0231758	0.260225	0.284568	0.231551	0.847264	0.491566
ENSG00000110768	GTF2H1	protein_coding	general transcription factor IIH subunit 1	0.322492	0.0231917	0.260225	7.66469	7.92632	10.0189	8.96977
ENSG00000213390	ARHGAP19	protein_coding	Rho GTPase activating protein 19	0.399111	0.0232005	0.260225	1.52576	1.53288	1.84414	2.08537
ENSG00000127666	TICAM1	protein_coding	toll like receptor adaptor molecule 1	-0.246258	0.0232361	0.260326	16.5094	17.1278	14.1379	13.4799
ENSG00000013374	NUB1	protein_coding	negative regulator of ubiquitin like proteins 1	-0.384039	0.0232434	0.260326	19.1696	18.741	15.238	13.0596
ENSG00000114902	SPCS1	protein_coding	signal peptidase complex subunit 1	-0.252577	0.023268	0.260358	19.4408	19.8759	15.3062	16.8501
ENSG00000104356	POP1	protein_coding	POP1 homolog, ribonuclease P/MRP subunit	0.343624	0.0232801	0.260358	5.30992	5.06563	6.02054	6.81572
ENSG00000169330	KIAA1024	protein_coding	KIAA1024	0.460427	0.0234339	0.261888	0.705043	0.733006	0.923907	1.00164
ENSG00000129003	VPS13C	protein_coding	vacuolar protein sorting 13 homolog C	-0.356752	0.0234552	0.261936	2.21269	2.52106	1.8387	1.76029
ENSG00000256982	AC135782.1	lincRNA	NA	0.419956	0.0234868	0.262049	3.18263	3.37796	4.06635	4.47269
ENSG00000105676	ARMC6	protein_coding	armadillo repeat containing 6	0.34381	0.0235133	0.262049	8.43715	9.65713	11.2042	11.1472
ENSG00000068650	ATP11A	protein_coding	ATPase phospholipid transporting 11A	-0.278885	0.0235174	0.262049	8.16976	8.77346	6.50824	7.09692
ENSG00000226496	LINC00323	antisense	long intergenic non-protein coding RNA 323	2.69455	0.023533	NA	0.0183708	0.0234901	0.150416	0.110234
ENSG00000224420	ADM5	protein_coding	adrenomedullin 5 (putative)	1.03913	0.0235333	0.262049	0.547692	0.333483	0.854169	0.938978
ENSG00000077264	PAK3	protein_coding	p21 (RAC1) activated kinase 3	-0.872691	0.0236004	0.262083	0.26505	0.194456	0.115624	0.130363
ENSG00000198382	UVRAG	protein_coding	UV radiation resistance associated	-0.330158	0.0236018	0.262083	5.93234	6.16038	4.93813	4.43022
ENSG00000271303	SRXN1	protein_coding	sulfiredoxin 1	0.965125	0.0236024	0.262083	0.265717	0.339762	0.509913	0.631128
ENSG00000183283	DAZAP2	protein_coding	DAZ associated protein 2	-0.300807	0.0236252	0.262083	49.5052	50.9444	37.2083	42.2612
ENSG00000169857	AVEN	protein_coding	apoptosis and caspase activation inhibitor	0.889065	0.0236409	0.262083	4.85734	4.30961	10.0188	6.51829
ENSG00000173715	C11orf80	protein_coding	chromosome 11 open reading frame 80	0.409331	0.0236568	0.262083	2.73718	2.60212	3.65404	3.26108
ENSG00000158516	CPA2	protein_coding	carboxypeptidase A2	-1.19674	0.0236673	0.262083	0.489956	0.501191	0.17551	0.244998
ENSG00000149150	SLC43A1	protein_coding	solute carrier family 43 member 1	-0.876017	0.0236726	0.262083	0.976811	0.68128	0.42846	0.456728
ENSG00000120162	MOB3B	protein_coding	MOB kinase activator 3B	0.372479	0.0236939	0.262125	2.39617	2.27165	2.75654	3.13614
ENSG00000234975	FTH1P2	processed_pseudogene	ferritin heavy chain 1 pseudogene 2	-0.538151	0.0237104	0.262125	13.8117	16.1309	10.3515	9.67986
ENSG00000118260	CREB1	protein_coding	cAMP responsive element binding protein 1	-0.298582	0.0238809	0.263821	4.28177	4.49962	3.62076	3.33209
ENSG00000160877	NACC1	protein_coding	nucleus accumbens associated 1	0.510652	0.0238992	0.263833	26.7997	29.3889	43.0805	34.8746
ENSG00000267493	CIRBP-AS1	antisense	CIRBP antisense RNA 1	-0.959434	0.0239366	0.264057	1.48754	1.32568	0.784295	0.631128
ENSG00000223861	AL365436.1	processed_pseudogene	NA	-2.70573	0.0240058	NA	0.543109	0.694453	0.0926428	0.0905255
ENSG00000133195	SLC39A11	protein_coding	solute carrier family 39 member 11	0.501297	0.024006	0.264633	1.1637	1.01593	1.5935	1.42063
ENSG00000162892	IL24	protein_coding	interleukin 24	-1.55839	0.0240524	0.264955	0.520742	0.376352	0.208552	0.0905712
ENSG00000196715	VKORC1L1	protein_coding	vitamin K epoxide reductase complex subunit 1 like 1	0.199721	0.0241082	0.26538	10.7535	10.6373	11.6327	12.3078
ENSG00000165272	AQP3	protein_coding	aquaporin 3 (Gill blood group)	-0.357599	0.0241431	0.265574	96.0529	97.3	67.5903	79.4886
ENSG00000140297	GCNT3	protein_coding	glucosaminyl (N-acetyl) transferase 3, mucin type	0.681961	0.0242294	0.266333	3.07244	3.34464	5.79336	4.22841
ENSG00000116096	SPR	protein_coding	sepiapterin reductase (7,8-dihydrobiopterin:NADP+ oxidoreductase)	0.20104	0.0242591	0.2664	41.8093	39.7563	45.4244	45.9909
ENSG00000256663	AC112777.1	processed_pseudogene	NA	-0.847983	0.0242701	0.2664	1.16503	1.12733	0.612302	0.629798
ENSG00000227383	AL353662.1	processed_pseudogene	NA	-3.57318	0.0242981	NA	0.822137	0.876031	0.140239	0
ENSG00000198538	ZNF28	protein_coding	zinc finger protein 28	0.358815	0.0243268	0.266832	2.44508	2.19618	2.8172	2.99284
ENSG00000109971	HSPA8	protein_coding	heat shock protein family A (Hsp70) member 8	0.121342	0.0244161	0.267611	291.154	300.747	312.335	314.955
ENSG00000136819	C9orf78	protein_coding	chromosome 9 open reading frame 78	0.445923	0.0244325	0.267611	13.3216	12.9776	15.6578	19.2633
ENSG00000124641	MED20	protein_coding	mediator complex subunit 20	0.411765	0.0244543	0.267632	8.74806	9.29822	12.5767	10.7993
ENSG00000156521	TYSND1	protein_coding	trypsin domain containing 1	-0.286377	0.0244692	0.267632	12.3883	11.7028	9.16765	10.0889
ENSG00000012174	MBTPS2	protein_coding	membrane bound transcription factor peptidase, site 2	-0.368189	0.0245243	0.267857	6.2188	6.34728	5.08051	4.4022
ENSG00000197879	MYO1C	protein_coding	myosin IC	0.225424	0.0245246	0.267857	61.3505	62.4802	73.0755	67.9559
ENSG00000135373	EHF	protein_coding	ETS homologous factor	-0.654172	0.0245473	0.267915	2.99323	3.80121	2.30023	1.90029
ENSG00000170234	PWWP2A	protein_coding	PWWP domain containing 2A	0.488886	0.0245786	0.268067	3.57213	3.05383	4.86054	4.20568
ENSG00000143919	CAMKMT	protein_coding	calmodulin-lysine N-methyltransferase	0.40235	0.0246213	0.268342	2.41378	2.46913	3.32073	2.96414
ENSG00000163161	ERCC3	protein_coding	ERCC excision repair 3, TFIIH core complex helicase subunit	-0.369862	0.024694	0.268625	17.5459	17.4421	12.0826	14.3071
ENSG00000154188	ANGPT1	protein_coding	angiopoietin 1	0.939633	0.0247029	0.268625	0.100576	0.0964519	0.186572	0.182308
ENSG00000253200	AC037459.3	antisense	NA	-1.05908	0.0247129	0.268625	0.635437	0.562507	0.35019	0.21183
ENSG00000105993	DNAJB6	protein_coding	DnaJ heat shock protein family (Hsp40) member B6	-0.255267	0.024717	0.268625	12.7501	13.1328	10.0312	11.1001
ENSG00000143494	VASH2	protein_coding	vasohibin 2	0.731264	0.0247458	0.268635	0.631216	0.561196	0.80754	1.12445
ENSG00000164615	CAMLG	protein_coding	calcium modulating ligand	0.292655	0.0247528	0.268635	17.0067	17.3606	21.4321	19.5704
ENSG00000280332	AC020917.4	TEC	NA	-1.24783	0.0248426	0.26942	0.40346	0.601871	0.206465	0.201746
ENSG00000245105	A2M-AS1	antisense	A2M antisense RNA 1 (head to head)	-2.1716	0.0248642	NA	0.190937	0.101727	0.0325697	0.0318254
ENSG00000260604	AL590004.3	lincRNA	NA	0.709167	0.0248835	0.269616	1.35816	1.16046	1.69532	2.32302
ENSG00000188505	NCCRP1	protein_coding	non-specific cytotoxic cell receptor protein 1 homolog (zebrafish)	-0.913758	0.0248957	0.269616	29.2669	28.82	11.337	18.7351
ENSG00000115677	HDLBP	protein_coding	high density lipoprotein binding protein	0.229284	0.0249302	0.269799	17.938	18.1961	19.6955	21.5811
ENSG00000107745	MICU1	protein_coding	mitochondrial calcium uptake 1	0.309279	0.024948	0.269803	54.9728	51.2835	67.2872	60.9799
ENSG00000094631	HDAC6	protein_coding	histone deacetylase 6	0.233079	0.0250036	0.270073	7.91572	7.3061	8.6422	8.79972
ENSG00000204442	FAM155A	protein_coding	family with sequence similarity 155 member A	0.918046	0.0250224	0.270073	0.10539	0.0808549	0.172582	0.173907
ENSG00000140795	MYLK3	protein_coding	myosin light chain kinase 3	0.875884	0.0250256	0.270073	0.277629	0.192539	0.370834	0.475302
ENSG00000162738	VANGL2	protein_coding	VANGL planar cell polarity protein 2	-1.88156	0.0250606	NA	0.0755165	0.0858313	0.025763	0.0167828
ENSG00000104064	GABPB1	protein_coding	GA binding protein transcription factor beta subunit 1	0.345834	0.0250744	0.270343	4.83818	4.76343	6.30075	5.58844
ENSG00000109686	SH3D19	protein_coding	SH3 domain containing 19	0.309442	0.0250857	0.270343	6.2645	6.43611	7.19459	8.1405
ENSG00000164266	SPINK1	protein_coding	serine peptidase inhibitor, Kazal type 1	-1.26333	0.025134	0.270486	13.8658	14.1295	7.65336	3.69381
ENSG00000101856	PGRMC1	protein_coding	progesterone receptor membrane component 1	-0.379272	0.0251341	0.270486	79.8998	81.7439	55.3214	65.8025
ENSG00000170522	ELOVL6	protein_coding	ELOVL fatty acid elongase 6	-0.781758	0.0251796	0.270786	1.05001	1.05995	0.477624	0.718485
ENSG00000243415	AC107021.1	antisense	NA	-1.94287	0.0252024	NA	0.666267	0.425966	0.113651	0.16658
ENSG00000188672	RHCE	protein_coding	Rh blood group CcEe antigens	2.40154	0.0252039	NA	0.0368323	0.023548	0.207333	0.110506
ENSG00000065029	ZNF76	protein_coding	zinc finger protein 76	0.651705	0.025236	0.271203	2.05916	1.96629	3.5395	2.62036
ENSG00000135457	TFCP2	protein_coding	transcription factor CP2	0.243517	0.0252571	0.271241	14.4945	15.2101	16.5123	17.739
ENSG00000147124	ZNF41	protein_coding	zinc finger protein 41	0.627733	0.0252803	0.2713	3.39982	3.73646	6.10612	4.62713
ENSG00000261716	HIST2H2BC	transcribed_unprocessed_pseudogene	NA	-0.472057	0.0253623	0.271991	2.56037	2.26857	1.82293	1.57253
ENSG00000015171	ZMYND11	protein_coding	zinc finger MYND-type containing 11	0.370075	0.0254022	0.27223	5.05552	5.48061	7.00851	6.24805
ENSG00000166501	PRKCB	protein_coding	protein kinase C beta	2.07112	0.0254623	0.272684	0.0323337	0.036176	0.0661854	0.214228
ENSG00000116525	TRIM62	protein_coding	tripartite motif containing 62	-0.532414	0.0255357	0.273247	1.97856	2.18421	1.5219	1.27818
ENSG00000132323	ILKAP	protein_coding	ILK associated serine/threonine phosphatase	0.331144	0.0255503	0.273247	2.64838	2.52178	3.06618	3.27787
ENSG00000163827	LRRC2	protein_coding	leucine rich repeat containing 2	2.27195	0.0256158	NA	0.0478191	0.0101908	0.187609	0.0956459
ENSG00000237973	MTCO1P12	unprocessed_pseudogene	MT-CO1 pseudogene 12	-0.129911	0.0256457	0.274076	166.71	167.422	146.104	151.419
ENSG00000050130	JKAMP	protein_coding	JNK1/MAPK8-associated membrane protein	-0.305562	0.0256724	0.274171	7.53984	6.99362	5.91412	5.55233
ENSG00000100077	GRK3	protein_coding	G protein-coupled receptor kinase 3	1.81077	0.0257168	NA	0.0240817	0.0246339	0.113376	0.0529841
ENSG00000182054	IDH2	protein_coding	isocitrate dehydrogenase (NADP(+)) 2, mitochondrial	-0.334656	0.0257302	0.274598	9.45808	9.22298	6.76302	7.67537
ENSG00000185201	IFITM2	protein_coding	interferon induced transmembrane protein 2	0.235939	0.0257973	0.275123	68.4438	69.5455	75.5783	82.7666
ENSG00000233927	RPS28	protein_coding	ribosomal protein S28	0.278984	0.0258373	0.275177	273.047	245.852	312.416	301.004
ENSG00000177105	RHOG	protein_coding	ras homolog family member G	-0.20312	0.025838	0.275177	44.8567	44.1106	36.4652	38.8505
ENSG00000166477	LEO1	protein_coding	LEO1 homolog, Paf1/RNA polymerase II complex component	-0.324074	0.0258583	0.275202	18.983	18.5414	13.6256	15.589
ENSG00000275160	AL354718.1	processed_pseudogene	NA	2.11067	0.0258944	NA	0.0760721	0.291812	0.622862	0.836861
ENSG00000080561	MID2	protein_coding	midline 2	-0.464632	0.0259292	0.275767	2.93694	3.44087	2.19148	2.30055
ENSG00000231845	HMGB3P14	processed_pseudogene	high mobility group box 3 pseudogene 14	-3.55898	0.0259786	NA	0.523615	0.382587	0.0765579	0
ENSG00000166797	CIAO2A	protein_coding	family with sequence similarity 96 member A	0.159	0.0259793	0.276072	33.0648	32.553	35.6549	35.7447
ENSG00000228360	AC009220.1	processed_pseudogene	NA	-1.84747	0.0259938	0.276072	5.53971	2.2917	0.833785	1.30357
ENSG00000120458	MSANTD2	protein_coding	Myb/SANT DNA binding domain containing 2	-0.43457	0.0261421	0.277456	2.51856	2.45666	1.92562	1.66258
ENSG00000254893	AC113404.3	translated_processed_pseudogene	Ras-related protein Rap-1b-like protein	-1.04443	0.0262118	0.278004	3.14856	2.16782	1.32204	1.21108
ENSG00000119681	LTBP2	protein_coding	latent transforming growth factor beta binding protein 2	0.702473	0.0262352	0.27806	0.202075	0.176459	0.277439	0.325318
ENSG00000176909	MAMSTR	protein_coding	MEF2 activating motif and SAP domain containing transcriptional regulator	1.10308	0.0262557	0.278086	0.296731	0.202357	0.465668	0.593512
ENSG00000141576	RNF157	protein_coding	ring finger protein 157	0.93849	0.0262969	0.278204	0.137778	0.16149	0.229144	0.327249
ENSG00000081307	UBA5	protein_coding	ubiquitin like modifier activating enzyme 5	-0.242989	0.026303	0.278204	7.35726	7.8969	6.30743	6.24204
ENSG00000249715	FER1L5	protein_coding	fer-1 like family member 5	1.65377	0.0263618	NA	0.0299423	0.0109389	0.0744238	0.0556116
ENSG00000249378	LINC01060	lincRNA	long intergenic non-protein coding RNA 1060	0.708079	0.026375	0.278669	0.825603	0.840957	1.50378	1.14754
ENSG00000236540	AC006547.1	antisense	NA	0.699895	0.0263842	0.278669	0.968468	0.85926	1.59806	1.30457
ENSG00000101412	E2F1	protein_coding	E2F transcription factor 1	0.394395	0.0264012	0.278669	36.7331	37.3785	51.3362	43.539
ENSG00000123064	DDX54	protein_coding	DEAD-box helicase 54	0.166833	0.0264317	0.2788	20.961	20.342	22.7933	22.3962
ENSG00000172845	SP3	protein_coding	Sp3 transcription factor	-0.156083	0.0264687	0.278859	8.54353	8.66023	7.47166	7.56882
ENSG00000139668	WDFY2	protein_coding	WD repeat and FYVE domain containing 2	-0.478204	0.0264735	0.278859	0.68052	0.742817	0.537942	0.456484
ENSG00000280433	FP565260.6	protein_coding	NA	-1.5728	0.0264869	NA	0.0993675	0.105881	0.042375	0.0248439
ENSG00000244045	TMEM199	protein_coding	transmembrane protein 199	-0.536919	0.0265325	0.279181	1.23169	1.05408	0.764303	0.775933
ENSG00000189419	SPATA41	lincRNA	spermatogenesis associated 41 (non-protein coding)	-1.74188	0.0265585	NA	0.137725	0.0821817	0.0281915	0.0367296
ENSG00000076053	RBM7	protein_coding	RNA binding motif protein 7	0.422196	0.0265632	0.279181	2.03433	2.28152	2.61714	3.01197
ENSG00000259863	SH3RF3-AS1	lincRNA	SH3RF3 antisense RNA 1	-0.464717	0.0265739	0.279181	5.11196	5.50064	3.45938	4.02285
ENSG00000095637	SORBS1	protein_coding	sorbin and SH3 domain containing 1	-0.659981	0.0265932	0.279181	0.572816	0.627805	0.314068	0.425555
ENSG00000137275	RIPK1	protein_coding	receptor interacting serine/threonine kinase 1	-0.447489	0.0265947	0.279181	7.46598	8.09758	5.02912	6.08977
ENSG00000135749	PCNX2	protein_coding	pecanex homolog 2 (Drosophila)	-0.316821	0.0266133	0.279186	1.61193	1.54273	1.17508	1.29419
ENSG00000135679	MDM2	protein_coding	MDM2 proto-oncogene	-0.285668	0.0266347	0.27922	4.57037	4.11018	3.44868	3.49468
ENSG00000115255	REEP6	protein_coding	receptor accessory protein 6	-0.453072	0.0267517	0.280256	2.90903	2.99446	1.96615	2.23227
ENSG00000104723	TUSC3	protein_coding	tumor suppressor candidate 3	-0.232885	0.0267803	0.280364	31.2005	31.3397	24.7051	27.1537
ENSG00000106771	TMEM245	protein_coding	transmembrane protein 245	-0.666236	0.026845	0.280851	22.0631	22.5811	15.9469	11.4435
ENSG00000168237	GLYCTK	protein_coding	glycerate kinase	-0.71474	0.0269174	0.281321	1.32352	1.67333	0.791446	0.981569
ENSG00000165449	SLC16A9	protein_coding	solute carrier family 16 member 9	0.704861	0.0269264	0.281321	1.34551	1.11247	1.67736	2.23595
ENSG00000212802	RPL15P3	processed_pseudogene	ribosomal protein L15 pseudogene 3	0.527548	0.02696	0.281481	10.7098	11.2722	16.9265	13.9166
ENSG00000163964	PIGX	protein_coding	phosphatidylinositol glycan anchor biosynthesis class X	-0.573326	0.0269999	0.281529	2.69081	3.33755	1.81535	2.12662
ENSG00000244578	LINC01391	lincRNA	long intergenic non-protein coding RNA 1391	1.19957	0.0270061	0.281529	0.161299	0.0883915	0.259419	0.311101
ENSG00000149177	PTPRJ	protein_coding	protein tyrosine phosphatase, receptor type J	0.469407	0.0270195	0.281529	9.06376	9.57057	13.8385	11.2864
ENSG00000122861	PLAU	protein_coding	plasminogen activator, urokinase	-0.496594	0.0270424	0.281578	3.72121	4.4086	2.62713	2.97721
ENSG00000118689	FOXO3	protein_coding	forkhead box O3	-0.195077	0.0270619	0.28159	7.67762	7.66521	6.37299	6.68583
ENSG00000188976	NOC2L	protein_coding	NOC2 like nucleolar associated transcriptional repressor	0.190589	0.0271036	0.281833	28.9677	30.4718	32.2969	33.7835
ENSG00000099968	BCL2L13	protein_coding	BCL2 like 13	0.568222	0.0271533	0.282094	3.99943	4.1046	6.61871	5.08156
ENSG00000058600	POLR3E	protein_coding	polymerase (RNA) III subunit E	0.19421	0.0271819	0.282094	10.0824	9.52861	10.7879	11.0845
ENSG00000139083	ETV6	protein_coding	ETS variant 6	-0.331655	0.0271839	0.282094	2.19124	2.35648	1.71117	1.80507
ENSG00000006451	RALA	protein_coding	RALA Ras like proto-oncogene A	-0.32107	0.0272019	0.282094	38.7059	37.158	31.3562	27.8031
ENSG00000123095	BHLHE41	protein_coding	basic helix-loop-helix family member e41	-1.5352	0.027311	0.283035	0.351824	0.188653	0.0696933	0.113501
ENSG00000123739	PLA2G12A	protein_coding	phospholipase A2 group XIIA	0.654886	0.0273818	0.283551	2.4683	2.01641	3.85953	3.02563
ENSG00000168077	SCARA3	protein_coding	scavenger receptor class A member 3	0.935786	0.0273977	0.283551	9.74827	9.90643	13.6403	23.0331
ENSG00000092295	TGM1	protein_coding	transglutaminase 1	1.00869	0.0274417	0.283686	1.37958	1.25783	1.90308	3.27528
ENSG00000109854	HTATIP2	protein_coding	HIV-1 Tat interactive protein 2	0.345623	0.0274475	0.283686	48.6671	49.2219	64.8114	56.3451
ENSG00000127922	SEM1	protein_coding	split hand/foot malformation (ectrodactyly) type 1	0.405855	0.0274903	0.283937	10.6732	9.2346	13.534	12.1639
ENSG00000234754	C1orf140	lincRNA	uncharacterized LOC400804	1.46396	0.0275079	NA	0.0412963	0.0660051	0.14793	0.134224
ENSG00000205220	PSMB10	protein_coding	proteasome subunit beta 10	-0.503352	0.0275127	0.283978	5.80332	6.64753	4.60314	3.94174
ENSG00000196396	PTPN1	protein_coding	protein tyrosine phosphatase, non-receptor type 1	-0.307532	0.0275359	0.284028	24.0941	24.2724	17.76	20.3259
ENSG00000100038	TOP3B	protein_coding	topoisomerase (DNA) III beta	1.92071	0.0275364	NA	0.0337347	0.00862707	0.0966744	0.067475
ENSG00000188419	CHM	protein_coding	CHM, Rab escort protein 1	0.277125	0.0275556	0.284041	4.99635	5.30841	6.29124	5.86756
ENSG00000096088	PGC	protein_coding	progastricsin	-2.68098	0.0275771	NA	0.177013	0.11317	0.022646	0.0221285
ENSG00000113555	PCDH12	protein_coding	protocadherin 12	-0.609609	0.0275795	0.284096	0.512449	0.495638	0.295859	0.348231
ENSG00000180773	SLC36A4	protein_coding	solute carrier family 36 member 4	-0.369737	0.0276366	0.284494	5.38973	5.47191	3.75483	4.43706
ENSG00000135905	DOCK10	protein_coding	dedicator of cytokinesis 10	0.547018	0.0276826	0.284753	0.680151	0.671336	0.846738	1.07799
ENSG00000137414	FAM8A1	protein_coding	family with sequence similarity 8 member A1	-0.402552	0.0276987	0.284753	7.96112	8.37888	5.49082	6.55337
ENSG00000219186	FTH1P19	unprocessed_pseudogene	ferritin heavy chain 1 pseudogene 19	2.1132	0.0277073	NA	0.0848607	0.325525	0.955379	0.678941
ENSG00000040199	PHLPP2	protein_coding	PH domain and leucine rich repeat protein phosphatase 2	-0.318966	0.0277575	0.285167	2.65044	2.89833	2.23913	2.09112
ENSG00000144029	MRPS5	protein_coding	mitochondrial ribosomal protein S5	0.259822	0.0278091	0.285506	15.3978	15.2888	18.7009	17.0931
ENSG00000273489	AC008264.2	antisense	NA	-1.75251	0.0278214	NA	0.264203	0.153558	0.0860379	0.0360307
ENSG00000223749	MIR503HG	lincRNA	MIR503 host gene	0.674791	0.0278332	0.285564	3.23098	4.26791	6.31302	5.31419
ENSG00000010626	LRRC23	protein_coding	leucine rich repeat containing 23	0.715882	0.0278558	0.285606	0.572185	0.619073	1.0511	0.851011
ENSG00000087157	PGS1	protein_coding	phosphatidylglycerophosphate synthase 1	-0.218548	0.0278749	0.285611	6.93079	6.99279	5.77268	5.88443
ENSG00000182575	NXPH3	protein_coding	neurexophilin 3	-1.22612	0.0279246	0.28593	0.587053	0.466617	0.146149	0.293551
ENSG00000235172	LINC01366	lincRNA	long intergenic non-protein coding RNA 1366	1.77505	0.0279354	NA	0.272933	0.11633	0.838018	0.500418
ENSG00000100201	DDX17	protein_coding	DEAD-box helicase 17	-0.149046	0.027995	0.286461	41.4039	41.0877	35.278	37.2155
ENSG00000125944	HNRNPR	protein_coding	heterogeneous nuclear ribonucleoprotein R	0.180041	0.0280355	0.286506	45.168	44.8579	50.9852	48.379
ENSG00000111348	ARHGDIB	protein_coding	Rho GDP dissociation inhibitor beta	0.831851	0.0280367	0.286506	0.618167	0.517867	0.872658	1.10853
ENSG00000171848	RRM2	protein_coding	ribonucleotide reductase regulatory subunit M2	-0.450517	0.0281084	0.287048	12.3485	14.0782	8.6151	10.2281
ENSG00000233080	LINC01399	transcribed_processed_pseudogene	long intergenic non-protein coding RNA 1399	-3.87087	0.0281406	NA	0.166773	0.142165	0	0
ENSG00000157214	STEAP2	protein_coding	STEAP2 metalloreductase	-3.87087	0.0281406	NA	0.0154239	0.013148	0	0
ENSG00000180697	C3orf22	protein_coding	chromosome 3 open reading frame 22	-3.87087	0.0281406	NA	0.0614629	0.0523936	0	0
ENSG00000182566	CLEC4G	protein_coding	C-type lectin domain family 4 member G	-3.87087	0.0281406	NA	0.0766359	0.0653277	0	0
ENSG00000264196	AC011120.1	antisense	NA	-3.87087	0.0281406	NA	0.215416	0.183629	0	0
ENSG00000243353	RPS29P19	processed_pseudogene	NA	-3.87087	0.0281406	NA	0.786078	0.670087	0	0
ENSG00000248234	AC091839.1	processed_pseudogene	NA	-3.87087	0.0281406	NA	0.4997	0.425966	0	0
ENSG00000135144	DTX1	protein_coding	deltex 1	-3.87087	0.0281406	NA	0.0306404	0.0261192	0	0
ENSG00000223458	LMO7DN-IT1	lincRNA	LMO7DN intronic transcript 1	-3.87087	0.0281406	NA	0.418752	0.356962	0	0
ENSG00000152133	GPATCH11	protein_coding	G-patch domain containing 11	-0.291092	0.0281556	0.28734	5.98898	6.28231	5.02851	4.73612
ENSG00000173442	EHBP1L1	protein_coding	EH domain binding protein 1 like 1	-0.189397	0.0282084	0.287688	45.8766	45.5382	37.6063	40.5159
ENSG00000223485	LINC01615	lincRNA	long intergenic non-protein coding RNA 1615	2.06798	0.0282272	NA	0.127533	0.0543571	0.304561	0.467658
ENSG00000172167	MTBP	protein_coding	MDM2 binding protein	0.311725	0.0282513	0.287935	2.26023	2.22949	2.83102	2.59948
ENSG00000160255	ITGB2	protein_coding	integrin subunit beta 2	-0.71177	0.0283007	0.288139	7.09968	6.69268	3.33968	4.87196
ENSG00000105711	SCN1B	protein_coding	sodium voltage-gated channel beta subunit 1	-0.541175	0.0283088	0.288139	1.37901	1.09668	0.837645	0.824107
ENSG00000122729	ACO1	protein_coding	aconitase 1	-0.22925	0.0284379	0.289263	17.8514	18.6248	15.63	14.6797
ENSG00000108587	GOSR1	protein_coding	golgi SNAP receptor complex member 1	-0.19181	0.0284641	0.289338	5.73323	5.8833	4.87665	5.02892
ENSG00000126878	AIF1L	protein_coding	allograft inflammatory factor 1 like	-0.676212	0.0285129	0.289643	13.7996	13.0608	6.75021	9.64022
ENSG00000116514	RNF19B	protein_coding	ring finger protein 19B	-0.618614	0.0285621	0.289917	23.8968	26.7584	13.6696	18.4906
ENSG00000221869	CEBPD	protein_coding	CCAAT/enhancer binding protein delta	0.536967	0.0285914	0.289917	11.0679	13.7838	18.697	16.3975
ENSG00000168061	SAC3D1	protein_coding	SAC3 domain containing 1	0.224703	0.0285989	0.289917	25.0582	25.2513	27.6391	29.6374
ENSG00000177519	RPRM	protein_coding	reprimo, TP53 dependent G2 arrest mediator candidate	0.716291	0.0286152	0.289917	1.40115	1.32423	1.90166	2.46745
ENSG00000215182	MUC5AC	protein_coding	mucin 5AC, oligomeric mucus/gel-forming	-1.14241	0.0286948	0.290532	0.33384	0.269256	0.0919897	0.174638
ENSG00000087303	NID2	protein_coding	nidogen 2	-1.19328	0.0287964	0.29137	0.196274	0.322673	0.093266	0.126186
ENSG00000125449	ARMC7	protein_coding	armadillo repeat containing 7	-0.358894	0.0288815	0.291831	7.8566	8.52384	5.84801	6.58739
ENSG00000111181	SLC6A12	protein_coding	solute carrier family 6 member 12	-1.01595	0.0288875	0.291831	0.313985	0.455735	0.156335	0.212169
ENSG00000187950	OVCH1	protein_coding	ovochymase 1	-1.64934	0.0288988	0.291831	0.135846	0.275027	0.0695172	0.056607
ENSG00000150753	CCT5	protein_coding	chaperonin containing TCP1 subunit 5	0.296991	0.028933	0.291889	166.833	163.478	184.477	211.035
ENSG00000169855	ROBO1	protein_coding	roundabout guidance receptor 1	-0.158421	0.028961	0.291889	8.20319	8.14474	7.0337	7.23967
ENSG00000203760	CENPW	protein_coding	centromere protein W	0.595754	0.0289761	0.291889	26.9402	25.9437	44.3584	33.4808
ENSG00000118894	EEF2KMT	protein_coding	eukaryotic elongation factor 2 lysine methyltransferase	-0.470753	0.0290122	0.291889	2.92216	3.0954	1.92053	2.3064
ENSG00000148843	PDCD11	protein_coding	programmed cell death 11	0.186578	0.0290179	0.291889	16.1525	16.4482	18.4868	17.6553
ENSG00000137210	TMEM14B	protein_coding	transmembrane protein 14B	-0.33216	0.0290183	0.291889	14.0608	13.981	10.0478	11.6609
ENSG00000224568	LINC01886	lincRNA	NA	2.842	0.0290414	NA	0	0.0710824	0.170688	0.277978
ENSG00000150782	IL18	protein_coding	interleukin 18	0.857425	0.0290831	0.29235	18.6182	19.3809	41.0595	25.9517
ENSG00000074603	DPP8	protein_coding	dipeptidyl peptidase 8	-0.245691	0.0291214	0.292544	4.98045	5.3247	4.30243	4.16022
ENSG00000253986	AC104561.3	lincRNA	NA	-3.74998	0.0291418	NA	0.250665	0.641034	0.0641373	0
ENSG00000101188	NTSR1	protein_coding	neurotensin receptor 1 (high affinity)	-1.03482	0.0291575	0.292716	1.80833	1.79842	0.606103	1.11047
ENSG00000221947	XKR9	protein_coding	XK related 9	-4.19223	0.0291805	NA	0.0229482	0.0586862	0	0
ENSG00000203663	OR2L2	protein_coding	olfactory receptor family 2 subfamily L member 2	-4.19223	0.0291805	NA	0.020483	0.0523816	0	0
ENSG00000261916	AC027796.1	sense_intronic	NA	-4.19223	0.0291805	NA	0.175025	0.447597	0	0
ENSG00000109881	CCDC34	protein_coding	coiled-coil domain containing 34	0.300552	0.0292062	0.292948	14.3553	12.7231	16.3139	16.2051
ENSG00000127511	SIN3B	protein_coding	SIN3 transcription regulator family member B	0.127137	0.0292187	0.292948	16.2594	16.1427	17.2001	17.2818
ENSG00000269949	AC069307.1	lincRNA	NA	-2.69647	0.0292267	NA	0.701667	0.640855	0	0.200493
ENSG00000112419	PHACTR2	protein_coding	phosphatase and actin regulator 2	0.921485	0.0292637	0.293208	1.38124	1.40883	3.19912	1.94427
ENSG00000258101	AC010173.1	antisense	NA	1.16797	0.0294074	0.294457	0.246698	0.315443	0.662782	0.555115
ENSG00000132825	PPP1R3D	protein_coding	protein phosphatase 1 regulatory subunit 3D	-0.273051	0.0294917	0.295109	6.8012	7.27598	5.67227	5.66607
ENSG00000261236	BOP1	protein_coding	block of proliferation 1	0.21696	0.0295943	0.295913	30.2769	32.5006	35.8992	35.1632
ENSG00000007402	CACNA2D2	protein_coding	calcium voltage-gated channel auxiliary subunit alpha2delta 2	-0.659897	0.0296105	0.295913	0.439418	0.407807	0.275642	0.248079
ENSG00000171100	MTM1	protein_coding	myotubularin 1	0.354676	0.0296492	0.296086	2.17561	2.3539	2.80904	2.82295
ENSG00000250072	SH3TC2-DT	lincRNA	NA	-0.869873	0.0296663	0.296086	0.384382	0.425077	0.180753	0.249349
ENSG00000164898	FMC1	protein_coding	chromosome 7 open reading frame 55	3.59778	0.0296808	NA	0.0294006	0	0.270816	0.117612
ENSG00000236842	AC010997.2	antisense	NA	3.59778	0.0296808	NA	0.172333	0	1.5874	0.689387
ENSG00000125834	STK35	protein_coding	serine/threonine kinase 35	0.278328	0.0297618	0.296847	5.37931	5.3435	6.6171	6.05302
ENSG00000237911	SRP68P3	unprocessed_pseudogene	signal recognition particle 68kDa pseudogene 3	4.47929	0.0297848	NA	0	0	0.266617	0.911834
ENSG00000105879	CBLL1	protein_coding	Cbl proto-oncogene like 1	-0.287754	0.0298374	0.297409	6.60529	6.96164	5.62246	5.19964
ENSG00000237846	AL773545.3	processed_pseudogene	NA	1.98621	0.0298496	NA	0.190396	0.0811507	0.584594	0.507763
ENSG00000204406	MBD5	protein_coding	methyl-CpG binding domain protein 5	0.481174	0.029876	0.2976	0.267849	0.222027	0.327072	0.341766
ENSG00000228649	SNHG26	processed_transcript	NA	1.1354	0.0299678	0.298047	0.153505	0.152663	0.314217	0.341151
ENSG00000124102	PI3	protein_coding	peptidase inhibitor 3	-0.422972	0.0300074	0.298047	61.1138	50.8383	39.7385	41.7037
ENSG00000197535	MYO5A	protein_coding	myosin VA	0.504557	0.0300124	0.298047	1.06945	1.27924	1.73716	1.50425
ENSG00000136152	COG3	protein_coding	component of oligomeric golgi complex 3	-0.36665	0.0300157	0.298047	4.81878	4.40931	3.26252	3.7168
ENSG00000143458	GABPB2	protein_coding	GA binding protein transcription factor beta subunit 2	0.675821	0.030038	0.298047	1.52622	1.20333	1.85149	2.40411
ENSG00000116698	SMG7	protein_coding	SMG7, nonsense mediated mRNA decay factor	-0.26264	0.0300468	0.298047	20.7035	21.1962	17.8095	16.2118
ENSG00000132970	WASF3	protein_coding	WAS protein family member 3	-0.680726	0.0300563	0.298047	0.651004	0.543845	0.390887	0.33855
ENSG00000119314	PTBP3	protein_coding	polypyrimidine tract binding protein 3	-0.97966	0.0301011	0.29816	18.0281	18.8448	6.60126	11.639
ENSG00000108953	YWHAE	protein_coding	tyrosine 3-monooxygenase/tryptophan 5-monooxygenase activation protein epsilon	0.301733	0.0301064	0.29816	252.707	243.213	315.023	280.416
ENSG00000276141	WHAMMP3	transcribed_unprocessed_pseudogene	WAS protein homolog associated with actin, golgi membranes and microtubules pseudogene 3	-0.315497	0.0302005	0.2989	1.96633	1.99408	1.58349	1.51648
ENSG00000285715	AC063960.1	antisense	NA	-2.02539	0.0302583	NA	0.438741	0.490877	0.05613	0.164541
ENSG00000214273	AGGF1P1	processed_pseudogene	angiogenic factor with G-patch and FHA domains 1 pseudogene 1	-4.64374	0.030272	NA	0.0432286	0.165825	0	0
ENSG00000248971	KRT8P46	processed_pseudogene	keratin 8 pseudogene 46	-0.964007	0.0303024	0.299716	0.911211	1.20531	0.578855	0.471355
ENSG00000267249	AP005482.3	sense_intronic	NA	-1.0672	0.0303591	0.300023	1.86694	1.35274	0.700611	0.809072
ENSG00000174010	KLHL15	protein_coding	kelch like family member 15	-0.5141	0.0303771	0.300023	7.2439	7.52694	4.39425	5.687
ENSG00000277504	AC010536.3	antisense	NA	2.03477	0.0303813	NA	0.0840646	0.322471	0.688303	0.840715
ENSG00000284512	AC092718.8	protein_coding	NA	2.03477	0.0303813	NA	0.0154932	0.059432	0.126855	0.154945
ENSG00000142173	COL6A2	protein_coding	collagen type VI alpha 2	-0.374836	0.0303919	0.300023	1.97162	1.81898	1.43892	1.41436
ENSG00000100029	PES1	protein_coding	pescadillo ribosomal biogenesis factor 1	0.17043	0.0304184	0.300092	20.5498	21.3228	22.592	23.3048
ENSG00000089505	CMTM1	protein_coding	CKLF like MARVEL transmembrane domain containing 1	0.821553	0.030438	0.300093	1.92683	1.75983	2.56681	3.7928
ENSG00000237505	PKN2-AS1	antisense	PKN2 antisense RNA 1	-1.86306	0.0304588	NA	0.0355146	0.0247697	0.00991314	0.00645772
ENSG00000135100	HNF1A	protein_coding	HNF1 homeobox A	-3.65536	0.0304872	NA	0.0802025	0.034184	0	0.00891212
ENSG00000036448	MYOM2	protein_coding	myomesin 2	-1.56344	0.0305045	NA	0.10786	0.0649022	0.0259746	0.0317262
ENSG00000277692	AL121583.1	lincRNA	NA	4.13385	0.0305603	NA	0	0	0.336204	0.131408
ENSG00000185133	INPP5J	protein_coding	inositol polyphosphate-5-phosphatase J	-0.565626	0.0305979	0.300955	1.40311	1.25943	0.779836	0.975749
ENSG00000185453	ZSWIM9	protein_coding	chromosome 19 open reading frame 68	0.627418	0.0306115	0.300955	4.57501	4.20032	5.58709	7.63361
ENSG00000129562	DAD1	protein_coding	defender against cell death 1	0.333479	0.0306146	0.300955	103.365	95.1564	128.55	115.186
ENSG00000158555	GDPD5	protein_coding	glycerophosphodiester phosphodiesterase domain containing 5	0.256772	0.0306168	0.300955	2.55207	2.38646	2.87224	2.8838
ENSG00000077238	IL4R	protein_coding	interleukin 4 receptor	-0.962923	0.0306232	0.300955	12.1481	11.7812	4.35707	7.61787
ENSG00000119121	TRPM6	protein_coding	transient receptor potential cation channel subfamily M member 6	3.55072	0.0306427	NA	0.00974795	0	0.0947792	0.0243719
ENSG00000181143	MUC16	protein_coding	mucin 16, cell surface associated	-0.508065	0.030653	0.301013	3.82741	4.09269	3.02687	2.39642
ENSG00000103888	CEMIP	protein_coding	cell migration inducing hyaluronan binding protein	-0.659557	0.0306733	0.301013	1.95782	1.67645	0.95074	1.29356
ENSG00000213614	HEXA	protein_coding	hexosaminidase subunit alpha	0.330229	0.0306877	0.301013	0.923771	0.904067	1.15636	1.08374
ENSG00000177679	SRRM3	protein_coding	serine/arginine repetitive matrix 3	0.495733	0.0307265	0.301144	0.788823	0.741892	1.13428	0.97144
ENSG00000105176	URI1	protein_coding	URI1, prefoldin like chaperone	0.512734	0.0307595	0.301144	11.0201	12.7094	18.117	14.8487
ENSG00000120688	WBP4	protein_coding	WW domain binding protein 4	0.391694	0.0307687	0.301144	3.00646	2.97056	4.00363	3.63879
ENSG00000174099	MSRB3	protein_coding	methionine sulfoxide reductase B3	0.61698	0.0307792	0.301144	3.76362	3.90718	4.82424	6.64436
ENSG00000229245	AL359636.1	antisense	NA	3.90043	0.0308329	NA	0	0	0.175702	0.343373
ENSG00000259915	AC017071.1	lincRNA	NA	3.90043	0.0308329	NA	0	0	0.0416136	0.0813251
ENSG00000225171	DUTP6	processed_pseudogene	deoxyuridine triphosphatase pseudogene 6	3.90043	0.0308329	NA	0	0	0.19852	0.387966
ENSG00000253771	TPTE2P1	transcribed_unprocessed_pseudogene	transmembrane phosphoinositide 3-phosphatase and tensin homolog 2 pseudogene 1	3.90043	0.0308329	NA	0	0	0.0241996	0.047293
ENSG00000185345	PRKN	protein_coding	parkin RBR E3 ubiquitin protein ligase	3.90043	0.0308329	NA	0	0	0.0161302	0.0315231
ENSG00000121310	ECHDC2	protein_coding	enoyl-CoA hydratase domain containing 2	0.249736	0.0308584	0.301678	3.00078	2.88145	3.50317	3.31468
ENSG00000156052	GNAQ	protein_coding	G protein subunit alpha q	0.263348	0.030873	0.301678	7.42831	7.04379	8.76487	8.16573
ENSG00000186973	FAM183A	protein_coding	family with sequence similarity 183 member A	4.32859	0.0308854	NA	0	0	0.326393	0.106311
ENSG00000226453	LINC02542	lincRNA	NA	4.32859	0.0308854	NA	0	0	0.334731	0.109027
ENSG00000135636	DYSF	protein_coding	dysferlin	-0.430336	0.0309188	0.30193	1.58153	1.52352	1.02259	1.22365
ENSG00000196208	GREB1	protein_coding	growth regulation by estrogen in breast cancer 1	0.809436	0.0309402	0.30193	0.115994	0.0973336	0.159526	0.206632
ENSG00000160408	ST6GALNAC6	protein_coding	ST6 N-acetylgalactosaminide alpha-2,6-sialyltransferase 6	-0.772071	0.0309576	0.30193	0.455916	0.377847	0.216027	0.261751
ENSG00000102870	ZNF629	protein_coding	zinc finger protein 629	0.373149	0.0310304	0.302449	4.27675	4.13198	4.8819	5.73469
ENSG00000114270	COL7A1	protein_coding	collagen type VII alpha 1	0.492446	0.0310633	0.302473	96.7643	102.537	152.006	121.041
ENSG00000161999	JMJD8	protein_coding	jumonji domain containing 8	0.503423	0.0310722	0.302473	8.66451	7.52413	12.2195	10.1492
ENSG00000228817	BACH1-IT2	lincRNA	BACH1 intronic transcript 2	-2.17078	0.0310832	NA	0.277654	0.710053	0.142086	0.0694192
ENSG00000140950	TLDC1	protein_coding	TBC/LysM-associated domain containing 1	-0.377272	0.0312397	0.303911	8.66035	7.59779	5.74422	6.45872
ENSG00000151287	TEX30	protein_coding	testis expressed 30	-0.310775	0.0312708	0.304021	11.0664	10.7988	8.11141	9.0702
ENSG00000213139	CRYGS	protein_coding	crystallin gamma S	-1.37169	0.0313044	0.304103	0.354119	0.372893	0.0852779	0.18749
ENSG00000204256	BRD2	protein_coding	bromodomain containing 2	0.121055	0.0313206	0.304103	24.6842	25.0503	26.2824	26.4085
ENSG00000147548	NSD3	protein_coding	Wolf-Hirschhorn syndrome candidate 1-like 1	-0.1549	0.0313384	0.304103	5.50533	5.45427	4.7566	4.83592
ENSG00000137757	CASP5	protein_coding	caspase 5	3.34527	0.0313811	NA	0.0281448	0	0.144027	0.168882
ENSG00000163531	NFASC	protein_coding	neurofascin	3.34527	0.0313811	NA	0.00210636	0	0.010779	0.0126392
ENSG00000066654	THUMPD1	protein_coding	THUMP domain containing 1	-0.239781	0.0313912	0.304147	7.00941	7.03266	5.98181	5.60385
ENSG00000135070	ISCA1	protein_coding	iron-sulfur cluster assembly 1	0.208264	0.0314138	0.304147	18.7991	18.839	20.4394	21.9295
ENSG00000168958	MFF	protein_coding	mitochondrial fission factor	0.251353	0.0314151	0.304147	5.13635	5.10508	6.12934	5.74881
ENSG00000149289	ZC3H12C	protein_coding	zinc finger CCCH-type containing 12C	-0.2763	0.0314288	0.304147	3.66971	3.99673	3.1283	3.03375
ENSG00000140474	ULK3	protein_coding	unc-51 like kinase 3	0.328486	0.0314417	0.304147	8.19413	7.85408	9.18207	10.4633
ENSG00000164136	IL15	protein_coding	interleukin 15	0.697134	0.0314757	0.304285	0.775277	0.772646	1.42359	1.02048
ENSG00000259062	ACTN1-AS1	antisense	ACTN1 antisense RNA 1	-3.61534	0.0314917	NA	0.191481	0.428469	0	0.0478741
ENSG00000204188	GGNBP1	transcribed_unitary_pseudogene	gametogenetin binding protein 1 (pseudogene)	-3.44381	0.0315309	NA	0.128977	0.164918	0	0.0257974
ENSG00000235413	KRT18P63	processed_pseudogene	keratin 18 pseudogene 63	-3.44381	0.0315309	NA	0.228838	0.292607	0	0.0457713
ENSG00000175782	SLC35E3	protein_coding	solute carrier family 35 member E3	-0.592967	0.0315351	0.304668	1.74621	1.56297	1.21342	0.923731
ENSG00000103067	ESRP2	protein_coding	epithelial splicing regulatory protein 2	0.292419	0.0315727	0.304839	11.4775	11.8849	14.6568	13.2102
ENSG00000167968	DNASE1L2	protein_coding	deoxyribonuclease I-like 2	0.627558	0.0315984	0.304897	1.02111	0.861736	1.35861	1.49095
ENSG00000277481	PKD1L3	protein_coding	polycystin 1 like 3, transient receptor potential channel interacting	-3.44232	0.0316249	NA	0.0430914	0.0550994	0.00882058	0
ENSG00000177674	AGTRAP	protein_coding	angiotensin II receptor associated protein	-0.20543	0.0316275	0.304987	32.3306	31.8108	27.8162	26.3892
ENSG00000165487	MICU2	protein_coding	mitochondrial calcium uptake 2	0.316761	0.0316855	0.305213	7.40013	7.32463	9.42326	8.44569
ENSG00000049089	COL9A2	protein_coding	collagen type IX alpha 2	1.23084	0.0316906	0.305213	0.414383	0.652131	0.880842	1.55141
ENSG00000183671	GPR1	protein_coding	G protein-coupled receptor 1	0.995144	0.0317906	0.305984	0.284586	0.222377	0.56635	0.426914
ENSG00000137411	VARS2	protein_coding	valyl-tRNA synthetase 2, mitochondrial	-0.43329	0.0318227	0.306102	4.66734	5.02529	3.15384	3.84026
ENSG00000257509	AC073487.1	sense_intronic	NA	-1.37803	0.0318686	NA	1.1011	1.19134	0.433442	0.423536
ENSG00000173868	PHOSPHO1	protein_coding	phosphoethanolamine/phosphocholine phosphatase	-0.76433	0.0319457	0.307018	1.96205	1.78511	0.868892	1.28298
ENSG00000254369	HOXA-AS3	antisense	HOXA cluster antisense RNA 3	-1.40884	0.0319578	0.307018	0.172708	0.115219	0.0691677	0.0375483
ENSG00000225259	ST13P6	processed_pseudogene	suppression of tumorigenicity 13 (colon carcinoma) (Hsp70 interacting protein) pseudogene 6	-3.42923	0.0319697	NA	0.243955	0.207958	0	0.0406625
ENSG00000197847	SLC22A20P	transcribed_unitary_pseudogene	solute carrier family 22 member 20	-1.64738	0.0320059	NA	0.134993	0.158227	0.023027	0.0675021
ENSG00000130827	PLXNA3	protein_coding	plexin A3	0.185555	0.0320563	0.307773	6.19485	6.22829	7.01775	6.74639
ENSG00000007038	PRSS21	protein_coding	protease, serine 21	0.160252	0.0320977	0.307839	119.522	113.711	127.293	126.708
ENSG00000158055	GRHL3	protein_coding	grainyhead like transcription factor 3	-0.719631	0.0321032	0.307839	0.557238	0.508943	0.302617	0.329821
ENSG00000168062	BATF2	protein_coding	basic leucine zipper ATF-like transcription factor 2	-2.39548	0.0321281	NA	0.173302	0.08058	0.0322491	0.015756
ENSG00000101544	ADNP2	protein_coding	ADNP homeobox 2	0.360932	0.0321322	0.307925	7.76301	8.16657	10.6611	9.26162
ENSG00000272604	AC073073.2	antisense	NA	-1.03863	0.0321648	0.308046	0.834255	0.86672	0.284612	0.521452
ENSG00000128524	ATP6V1F	protein_coding	ATPase H+ transporting V1 subunit F	0.410278	0.032337	0.309503	44.5225	42.6244	61.2605	51.5686
ENSG00000054967	RELT	protein_coding	RELT tumor necrosis factor receptor	-0.210748	0.0323774	0.309553	6.76137	6.68804	5.5201	5.80504
ENSG00000185386	MAPK11	protein_coding	mitogen-activated protein kinase 11	-0.543051	0.0323825	0.309553	9.63472	10.2521	5.74933	7.55171
ENSG00000230736	AL021937.1	lincRNA	NA	-2.24432	0.0323899	NA	0.172554	0.257411	0.029434	0.0575226
ENSG00000268678	AC005261.2	antisense	NA	3.90904	0.0324571	NA	0	0	0.175534	0.085761
ENSG00000264148	AC138207.3	processed_pseudogene	NA	3.90904	0.0324571	NA	0	0	1.10502	0.539881
ENSG00000268650	AC005759.1	antisense	NA	3.90904	0.0324571	NA	0	0	0.151347	0.0739441
ENSG00000139988	RDH12	protein_coding	retinol dehydrogenase 12 (all-trans/9-cis/11-cis)	3.90904	0.0324571	NA	0	0	0.0778577	0.0380392
ENSG00000171492	LRRC8D	protein_coding	leucine rich repeat containing 8 family member D	-0.245068	0.0325153	0.31063	11.3217	11.9851	9.23402	9.91881
ENSG00000136352	NKX2-1	protein_coding	NK2 homeobox 1	0.678441	0.0325609	0.310873	0.580431	0.506852	0.782414	0.920271
ENSG00000198836	OPA1	protein_coding	OPA1, mitochondrial dynamin like GTPase	0.254493	0.0326338	0.311186	4.69745	4.36718	5.38525	5.15821
ENSG00000172478	MAB21L4	protein_coding	chromosome 2 open reading frame 54	-0.849093	0.0326341	0.311186	0.549574	0.537375	0.264694	0.323305
ENSG00000186866	POFUT2	protein_coding	protein O-fucosyltransferase 2	0.301406	0.032676	0.311393	4.41797	3.9485	5.03016	5.02986
ENSG00000273344	PAXIP1-AS1	lincRNA	PAXIP1 antisense RNA 1 (head to head)	-0.433114	0.0327232	0.311649	4.30984	4.44422	3.39464	2.91981
ENSG00000113140	SPARC	protein_coding	secreted protein acidic and cysteine rich	-4.22321	0.0328093	0.312277	0.0278243	0.865731	0.00949248	0.0371022
ENSG00000274922	AL139384.1	lincRNA	NA	0.517496	0.0328517	0.312423	1.41169	1.22219	1.73078	1.95594
ENSG00000234771	SLC25A25-AS1	antisense	SLC25A25 antisense RNA 1	-0.839031	0.0328652	0.312423	1.92098	2.14253	0.853876	1.36022
ENSG00000179542	SLITRK4	protein_coding	SLIT and NTRK like family member 4	0.897826	0.0328941	0.312504	0.211114	0.154254	0.385838	0.281509
ENSG00000076513	ANKRD13A	protein_coding	ankyrin repeat domain 13A	-0.329744	0.0329291	0.312644	6.88861	6.77375	5.64024	4.95045
ENSG00000114446	IFT57	protein_coding	intraflagellar transport 57	0.4624	0.033043	0.313321	3.24805	3.40773	4.88293	4.04552
ENSG00000156427	FGF18	protein_coding	fibroblast growth factor 18	-1.19665	0.0330657	0.313321	0.451223	0.403874	0.138544	0.22563
ENSG00000215193	PEX26	protein_coding	peroxisomal biogenesis factor 26	-0.21915	0.0330825	0.313321	2.33141	2.20081	1.8874	1.9091
ENSG00000150779	TIMM8B	protein_coding	translocase of inner mitochondrial membrane 8 homolog B (yeast)	0.496696	0.0330954	0.313321	33.1629	29.9237	47.9426	38.7765
ENSG00000132780	NASP	protein_coding	nuclear autoantigenic sperm protein	0.139088	0.0331021	0.313321	27.5886	28.1149	29.2688	30.494
ENSG00000168461	RAB31	protein_coding	RAB31, member RAS oncogene family	-0.482343	0.033187	0.31375	8.89552	8.52309	5.34437	6.81056
ENSG00000155097	ATP6V1C1	protein_coding	ATPase H+ transporting V1 subunit C1	-0.255423	0.0331882	0.31375	8.59218	9.37085	7.38308	7.26796
ENSG00000111666	CHPT1	protein_coding	choline phosphotransferase 1	0.217845	0.0333166	0.314678	5.20901	5.30556	5.82775	6.08265
ENSG00000253352	TUG1	bidirectional_promoter_lncRNA	taurine up-regulated 1 (non-protein coding)	-0.218134	0.0333272	0.314678	12.0081	11.41	10.0678	9.55078
ENSG00000137942	FNBP1L	protein_coding	formin binding protein 1 like	0.397715	0.0333522	0.314721	15.564	15.4249	21.6399	18.1234
ENSG00000243771	AC010618.1	processed_pseudogene	NA	-3.90622	0.0333556	NA	0.187868	0.36033	0	0
ENSG00000254418	SPON1-AS1	antisense	NA	-3.90622	0.0333556	NA	0.373387	0.716155	0	0
ENSG00000284292	AC004922.1	protein_coding	NA	-3.90622	0.0333556	NA	0.0331286	0.0635406	0	0
ENSG00000232903	LINC01166	lincRNA	long intergenic non-protein coding RNA 1166	-3.90622	0.0333556	NA	0.0342165	0.065627	0	0
ENSG00000143318	CASQ1	protein_coding	calsequestrin 1	-3.90622	0.0333556	NA	0.0411824	0.0789877	0	0
ENSG00000187109	NAP1L1	protein_coding	nucleosome assembly protein 1 like 1	0.213882	0.0334004	0.314982	24.0672	25.0198	28.63	26.8293
ENSG00000120075	HOXB5	protein_coding	homeobox B5	0.613059	0.0334718	0.315463	2.01969	1.57196	2.8535	2.52482
ENSG00000227056	RPL6P2	processed_pseudogene	ribosomal protein L6 pseudogene 2	2.58827	0.0334764	NA	0.0572241	0.0731704	0.468538	0.286144
ENSG00000165140	FBP1	protein_coding	fructose-bisphosphatase 1	2.58827	0.0334764	NA	0.0257656	0.0329456	0.210963	0.128839
ENSG00000107902	LHPP	protein_coding	phospholysine phosphohistidine inorganic pyrophosphate phosphatase	0.905814	0.0335181	0.315706	2.14992	2.04414	4.75056	2.89987
ENSG00000111679	PTPN6	protein_coding	protein tyrosine phosphatase, non-receptor type 6	-0.415462	0.0335613	0.315919	5.25977	5.33006	3.48811	4.24931
ENSG00000264177	AL353997.2	antisense	NA	1.08807	0.0336261	0.316336	0.0904268	0.0809378	0.175844	0.180868
ENSG00000125818	PSMF1	protein_coding	proteasome inhibitor subunit 1	0.188389	0.0337212	0.317006	9.24725	9.13044	9.99251	10.4156
ENSG00000163344	PMVK	protein_coding	phosphomevalonate kinase	0.510298	0.0337639	0.317006	19.5678	18.2172	23.0007	29.4767
ENSG00000142230	SAE1	protein_coding	SUMO1 activating enzyme subunit 1	0.280541	0.0337746	0.317006	70.9304	70.637	78.3748	89.2112
ENSG00000115183	TANC1	protein_coding	tetratricopeptide repeat, ankyrin repeat and coiled-coil containing 1	0.171013	0.0337796	0.317006	3.8292	3.76073	4.12551	4.20283
ENSG00000120685	PROSER1	protein_coding	proline and serine rich 1	0.300518	0.0338246	0.317059	4.59396	4.57399	5.15944	5.844
ENSG00000167920	TMEM99	protein_coding	transmembrane protein 99	0.412494	0.0338265	0.317059	3.77497	3.25029	4.6596	4.47722
ENSG00000144028	SNRNP200	protein_coding	small nuclear ribonucleoprotein U5 subunit 200	0.123567	0.0339159	0.317704	66.9349	67.1033	72.0988	70.1681
ENSG00000254545	AL354919.2	antisense	NA	2.87439	0.0339327	NA	0.0834385	0.10669	0.341588	1.00134
ENSG00000101638	ST8SIA5	protein_coding	ST8 alpha-N-acetyl-neuraminide alpha-2,8-sialyltransferase 5	2.87439	0.0339327	NA	0.00283783	0.00362863	0.0116178	0.0340567
ENSG00000163694	RBM47	protein_coding	RNA binding motif protein 47	-0.302803	0.033944	0.317773	2.8948	3.20526	2.42065	2.39155
ENSG00000163444	TMEM183A	protein_coding	transmembrane protein 183A	0.298882	0.0340186	0.318171	34.7011	33.1431	42.9422	38.3657
ENSG00000103534	TMC5	protein_coding	transmembrane channel like 5	0.587895	0.0340278	0.318171	1.59798	1.54142	1.96545	2.63548
ENSG00000168301	KCTD6	protein_coding	potassium channel tetramerization domain containing 6	-0.357682	0.0340584	0.318182	5.00933	5.67695	4.06565	4.04576
ENSG00000153786	ZDHHC7	protein_coding	zinc finger DHHC-type containing 7	0.290882	0.0340703	0.318182	18.7536	19.4942	23.9922	21.582
ENSG00000231952	DPY19L1P2	unprocessed_pseudogene	DPY19L1 pseudogene 2	1.23375	0.0342145	0.319335	0.489688	0.438303	1.30307	0.832538
ENSG00000162302	RPS6KA4	protein_coding	ribosomal protein S6 kinase A4	0.235524	0.0342463	0.319439	18.3251	18.6159	20.2007	22.1755
ENSG00000187172	BAGE2	transcribed_unprocessed_pseudogene	B melanoma antigen family member 2	0.710935	0.0342899	0.319474	0.329459	0.294887	0.505789	0.494229
ENSG00000112078	KCTD20	protein_coding	potassium channel tetramerization domain containing 20	-0.592439	0.0342917	0.319474	27.7931	27.8886	15.1342	20.8716
ENSG00000114686	MRPL3	protein_coding	mitochondrial ribosomal protein L3	0.172396	0.0343123	0.319474	71.6738	73.9842	77.6971	82.2262
ENSG00000205981	DNAJC19	protein_coding	DnaJ heat shock protein family (Hsp40) member C19	0.322555	0.0343727	0.319843	5.87257	5.6877	7.41711	6.67278
ENSG00000113916	BCL6	protein_coding	B-cell CLL/lymphoma 6	-0.414923	0.034435	0.320069	4.82171	4.04269	3.12775	3.35812
ENSG00000184304	PRKD1	protein_coding	protein kinase D1	-1.12356	0.034443	0.320069	0.155488	0.198817	0.0707279	0.0863893
ENSG00000177640	CASC2	antisense	cancer susceptibility candidate 2 (non-protein coding)	0.890928	0.0344594	0.320069	0.0937934	0.0913754	0.19199	0.142935
ENSG00000166183	ASPG	protein_coding	asparaginase	0.625455	0.0345147	0.32039	0.446236	0.346093	0.613938	0.585275
ENSG00000003987	MTMR7	protein_coding	myotubularin related protein 7	-0.763581	0.0345441	0.320459	0.307001	0.362355	0.193358	0.188939
ENSG00000261216	AC007216.2	antisense	NA	1.91254	0.0345672	NA	0.466734	0.149199	1.43307	0.933544
ENSG00000056558	TRAF1	protein_coding	TNF receptor associated factor 1	-1.32163	0.0345759	0.320459	2.37615	2.30094	0.547539	1.2785
ENSG00000174446	SNAPC5	protein_coding	small nuclear RNA activating complex polypeptide 5	0.242274	0.0345897	0.320459	10.6614	10.1158	11.7524	12.2161
ENSG00000103356	EARS2	protein_coding	glutamyl-tRNA synthetase 2, mitochondrial	0.21981	0.0346054	0.320459	5.41118	5.3093	6.17045	5.99814
ENSG00000140396	NCOA2	protein_coding	nuclear receptor coactivator 2	0.471478	0.0346265	0.320462	1.95296	1.9486	2.91359	2.35537
ENSG00000262703	AC009121.1	antisense	NA	-0.984213	0.0346518	0.320492	1.59585	2.04055	1.08887	0.695682
ENSG00000198198	SZT2	protein_coding	seizure threshold 2 homolog (mouse)	0.251603	0.0346909	0.320492	1.45025	1.46525	1.754	1.6272
ENSG00000088205	DDX18	protein_coding	DEAD-box helicase 18	-0.135357	0.0346923	0.320492	24.4949	24.1911	21.8164	21.3748
ENSG00000148362	PAXX	protein_coding	chromosome 9 open reading frame 142	0.215271	0.0347402	0.320743	46.8714	44.6353	52.903	50.6449
ENSG00000006459	KDM7A	protein_coding	lysine demethylase 7A	-0.61934	0.0347786	0.320905	3.68715	3.26864	2.52877	1.88174
ENSG00000100418	DESI1	protein_coding	desumoylating isopeptidase 1	0.189636	0.0348356	0.321238	10.1562	9.89826	11.2709	11.0223
ENSG00000058404	CAMK2B	protein_coding	calcium/calmodulin dependent protein kinase II beta	2.36475	0.0348461	NA	0.0274583	0.00702199	0.129273	0.049429
ENSG00000267121	AC008105.3	antisense	NA	-0.550861	0.0348594	0.321266	9.21671	10.5989	5.75848	7.42217
ENSG00000224854	CDKN2A-DT	antisense	CDKN2A antisense RNA 1 (head to head)	-2.30667	0.0348643	NA	0.544428	0.278456	0.0557208	0.108895
ENSG00000130768	SMPDL3B	protein_coding	sphingomyelin phosphodiesterase acid like 3B	-0.940346	0.0349061	0.321383	0.839072	0.965602	0.343507	0.570616
ENSG00000268460	AC006262.1	processed_transcript	NA	-0.50719	0.0349139	0.321383	1.0309	0.920788	0.620649	0.720176
ENSG00000177683	THAP5	protein_coding	THAP domain containing 5	-0.250363	0.0349973	0.321765	4.98552	4.97743	4.15968	4.00139
ENSG00000225964	NRIR	antisense	negative regulator of interferon response (non-protein coding)	-2.43129	0.0350018	NA	0.414448	0.353293	0	0.138161
ENSG00000280033	AC116407.4	TEC	NA	-1.22448	0.0350107	0.321765	0.929069	0.809977	0.475438	0.253403
ENSG00000071894	CPSF1	protein_coding	cleavage and polyadenylation specific factor 1	0.161377	0.035018	0.321765	19.2671	18.5691	20.7918	20.4494
ENSG00000224950	AL390066.1	lincRNA	NA	-0.751988	0.0350622	0.321979	0.817494	0.995524	0.498025	0.545041
ENSG00000119599	DCAF4	protein_coding	DDB1 and CUL4 associated factor 4	0.456808	0.035176	0.322831	1.38891	1.314	1.95561	1.66201
ENSG00000285517	LINC00941	lincRNA	NA	-0.691227	0.0352304	0.323091	0.400354	0.448307	0.210937	0.300882
ENSG00000119950	MXI1	protein_coding	MAX interactor 1, dimerization protein	-0.437387	0.0352463	0.323091	24.9076	22.9941	15.4486	19.0348
ENSG00000196517	SLC6A9	protein_coding	solute carrier family 6 member 9	-0.326953	0.0352829	0.323234	12.2373	13.0932	9.17341	10.5012
ENSG00000090534	THPO	protein_coding	thrombopoietin	-1.70544	0.0353428	NA	0.149079	0.190622	0.0678125	0.0331313
ENSG00000141480	ARRB2	protein_coding	arrestin beta 2	-0.880652	0.0355143	0.325161	10.1665	9.69725	6.53469	3.9665
ENSG00000132676	DAP3	protein_coding	death associated protein 3	0.139677	0.0355598	0.325278	63.5279	64.5976	69.7368	67.7719
ENSG00000132749	TESMIN	protein_coding	testis expressed metallothionein like protein	0.761783	0.0355838	0.325278	0.530027	0.363418	0.794047	0.691396
ENSG00000183607	GKN2	protein_coding	gastrokine 2	-2.76628	0.0356049	NA	0.271061	0.103979	0.0277424	0.0271084
ENSG00000186063	AIDA	protein_coding	axin interactor, dorsalization associated	-0.329865	0.0356063	0.325278	22.8585	22.9738	16.3733	19.165
ENSG00000173918	C1QTNF1	protein_coding	C1q and tumor necrosis factor related protein 1	-1.29988	0.0356357	0.325278	0.618466	0.578353	0.141713	0.332337
ENSG00000123405	NFE2	protein_coding	nuclear factor, erythroid 2	-0.577559	0.0356379	0.325278	1.99624	1.9724	1.44874	1.14339
ENSG00000174796	THAP6	protein_coding	THAP domain containing 6	-0.364592	0.0356539	0.325278	1.71631	1.59168	1.29975	1.20718
ENSG00000066136	NFYC	protein_coding	nuclear transcription factor Y subunit gamma	-0.217553	0.0358043	0.326347	8.34043	8.87602	7.21941	7.19655
ENSG00000089737	DDX24	protein_coding	DEAD-box helicase 24	0.281539	0.0358134	0.326347	13.5986	13.998	17.2154	15.4573
ENSG00000074800	ENO1	protein_coding	enolase 1	0.113573	0.0359373	0.32718	449.865	442.105	461.033	479.305
ENSG00000119509	INVS	protein_coding	inversin	0.484815	0.0359667	0.32718	3.0459	2.59325	4.1591	3.53625
ENSG00000122786	CALD1	protein_coding	caldesmon 1	0.702235	0.0359685	0.32718	7.91157	7.63666	9.93291	14.7364
ENSG00000127928	GNGT1	protein_coding	G protein subunit gamma transducin 1	0.815482	0.0360636	0.327851	1.15764	0.752251	1.53443	1.76507
ENSG00000133657	ATP13A3	protein_coding	ATPase 13A3	-0.365668	0.0361291	0.328253	12.5961	12.8858	10.411	8.85113
ENSG00000100228	RAB36	protein_coding	RAB36, member RAS oncogene family	1.22612	0.0361831	0.328413	0.0763684	0.125549	0.18982	0.261856
ENSG00000283078	AL137077.2	lincRNA	NA	-0.774138	0.0361894	0.328413	1.05886	1.17578	0.68445	0.585207
ENSG00000100577	GSTZ1	protein_coding	glutathione S-transferase zeta 1	0.682058	0.0363476	0.329512	0.602564	0.729926	1.18473	0.893348
ENSG00000172301	COPRS	protein_coding	coordinator of PRMT5 and differentiation stimulator	0.399431	0.0363533	0.329512	26.9402	22.4048	30.839	32.6375
ENSG00000167778	SPRYD3	protein_coding	SPRY domain containing 3	0.812871	0.0364213	0.329618	23.9036	22.5118	48.4945	30.8738
ENSG00000214553	LRRC37A11P	transcribed_unprocessed_pseudogene	leucine rich repeat containing 37 member A11, pseudogene	1.27463	0.036443	0.329618	0.0436224	0.0478101	0.127561	0.087252
ENSG00000123700	KCNJ2	protein_coding	potassium voltage-gated channel subfamily J member 2	1.27463	0.036443	0.329618	0.0562391	0.0616379	0.164455	0.112487
ENSG00000125630	POLR1B	protein_coding	polymerase (RNA) I subunit B	0.195469	0.0364506	0.329618	12.2618	12.4832	13.3321	14.2735
ENSG00000219507	FTH1P8	processed_pseudogene	ferritin heavy chain 1 pseudogene 8	-0.861569	0.0364734	0.32963	7.40963	5.01587	3.03342	3.66153
ENSG00000259878	AC126323.3	lincRNA	NA	0.810478	0.0365182	0.329842	1.74777	2.43797	3.74021	3.33692
ENSG00000251287	ALG1L2	protein_coding	ALG1, chitobiosyldiphosphodolichol beta-mannosyltransferase-like 2	-1.55092	0.0365212	NA	0.3288	0.305763	0.0917775	0.119573
ENSG00000166250	CLMP	protein_coding	CXADR-like membrane protein	-0.473981	0.0365828	0.330045	21.4055	21.3231	13.1358	16.8532
ENSG00000153012	LGI2	protein_coding	leucine rich repeat LGI family member 2	-1.50785	0.0365928	0.330045	0.264879	0.204998	0.0428048	0.118508
ENSG00000063245	EPN1	protein_coding	epsin 1	0.341816	0.036605	0.330045	6.96158	7.16805	8.01269	9.43973
ENSG00000234936	AC010883.1	antisense	NA	-1.62248	0.0366107	NA	1.35095	1.15161	0.230443	0.562941
ENSG00000236670	KRT18P5	processed_pseudogene	keratin 18 pseudogene 5	-1.55713	0.0366299	NA	0.347068	0.399405	0.142086	0.104129
ENSG00000173726	TOMM20	protein_coding	translocase of outer mitochondrial membrane 20	0.21416	0.0366691	0.330304	71.0553	76.9452	84.4402	82.8013
ENSG00000136153	LMO7	protein_coding	LIM domain 7	-0.290033	0.0366766	0.330304	24.775	23.0214	17.9449	20.1547
ENSG00000170017	ALCAM	protein_coding	activated leukocyte cell adhesion molecule	0.35119	0.0367354	0.33064	46.242	47.1571	62.524	53.5175
ENSG00000256436	TAS2R31	protein_coding	taste 2 receptor member 31	-2.08363	0.0368242	NA	0.482734	0.28057	0.134745	0.0438885
ENSG00000170190	SLC16A5	protein_coding	solute carrier family 16 member 5	-0.575801	0.0368491	0.3314	10.6758	12.3154	6.48754	8.54424
ENSG00000176101	SSNA1	protein_coding	SS nuclear autoantigen 1	0.329059	0.0368704	0.3314	93.0596	85.3817	115.44	102.953
ENSG00000032444	PNPLA6	protein_coding	patatin like phospholipase domain containing 6	-0.136287	0.0368847	0.3314	21.3787	21.1691	18.5236	19.1999
ENSG00000157514	TSC22D3	protein_coding	TSC22 domain family member 3	0.453463	0.0369059	0.3314	7.3988	8.75134	9.92985	11.6115
ENSG00000271283	AC011458.2	processed_pseudogene	NA	-2.68028	0.0369937	NA	1.73165	1.1071	0	0.432948
ENSG00000150630	VEGFC	protein_coding	vascular endothelial growth factor C	0.448586	0.0369967	0.332021	4.4251	3.83528	5.85545	5.14761
ENSG00000138119	MYOF	protein_coding	myoferlin	0.15317	0.0370866	0.332635	58.3547	61.1128	65.2125	64.2086
ENSG00000171130	ATP6V0E2	protein_coding	ATPase H+ transporting V0 subunit e2	-0.286656	0.0371481	0.332819	3.15258	3.42855	2.59485	2.65502
ENSG00000073150	PANX2	protein_coding	pannexin 2	0.624095	0.0371504	0.332819	2.74443	3.58308	4.27241	5.21485
ENSG00000182326	C1S	protein_coding	complement component 1, s subcomponent	0.475136	0.037182	0.332908	13.7706	13.9374	20.9137	16.594
ENSG00000196290	NIF3L1	protein_coding	NGG1 interacting factor 3 like 1	-0.235808	0.0372641	0.33335	19.0061	17.866	15.4093	15.1248
ENSG00000241170	AP001992.1	transcribed_processed_pseudogene	NA	-0.596118	0.0372746	0.33335	2.04729	2.13164	1.22728	1.46247
ENSG00000166676	TVP23A	protein_coding	trans-golgi network vesicle protein 23 homolog A	0.522347	0.0373454	0.333693	8.40849	7.66414	9.78986	12.7186
ENSG00000214389	RPS3AP26	processed_pseudogene	ribosomal protein S3a pseudogene 26	-0.591084	0.0373563	0.333693	4.34348	5.26155	3.04161	3.14357
ENSG00000159377	PSMB4	protein_coding	proteasome subunit beta 4	0.331389	0.0373844	0.33372	154.227	151.514	200.879	173.821
ENSG00000269743	SLC25A53	protein_coding	solute carrier family 25 member 53	0.686976	0.0374027	0.33372	0.333839	0.343169	0.602956	0.458248
ENSG00000037280	FLT4	protein_coding	fms related tyrosine kinase 4	-2.34575	0.037482	NA	0.0303704	0.0776671	0.00518054	0.0151864
ENSG00000158864	NDUFS2	protein_coding	NADH:ubiquinone oxidoreductase core subunit S2	0.549986	0.0375651	0.334619	28.4542	29.0064	46.6605	35.2552
ENSG00000129680	MAP7D3	protein_coding	MAP7 domain containing 3	0.212022	0.0375673	0.334619	4.41915	4.58858	5.02902	5.12967
ENSG00000001617	SEMA3F	protein_coding	semaphorin 3F	-0.764158	0.0375686	0.334619	6.14626	6.04265	2.73667	4.26188
ENSG00000177732	SOX12	protein_coding	SRY-box 12	0.374636	0.0376379	0.334902	10.6355	9.6766	11.836	13.8398
ENSG00000253270	AC090541.1	lincRNA	NA	1.15196	0.0376439	0.334902	1.24729	0.981454	2.94592	1.91906
ENSG00000260711	AL121839.2	sense_intronic	NA	-2.37716	0.0377314	NA	0.0322674	0.0742664	0.0132099	0.006454
ENSG00000250722	SELENOP	protein_coding	selenoprotein P, plasma, 1	0.712296	0.0377639	0.335601	2.9225	2.26631	4.74061	3.5451
ENSG00000157445	CACNA2D3	protein_coding	calcium voltage-gated channel auxiliary subunit alpha2delta 3	0.443152	0.037766	0.335601	1.15134	1.3495	1.67918	1.62161
ENSG00000131323	TRAF3	protein_coding	TNF receptor associated factor 3	0.456015	0.0378733	0.335964	4.33261	4.39591	6.45444	5.20607
ENSG00000175564	UCP3	protein_coding	uncoupling protein 3	0.78008	0.0378748	0.335964	0.279736	0.295482	0.522813	0.437884
ENSG00000275106	AC025594.2	TEC	NA	-3.40818	0.0378857	NA	0.397019	0.217566	0.0580483	0
ENSG00000141527	CARD14	protein_coding	caspase recruitment domain family member 14	0.511861	0.0378914	0.335964	2.11553	2.67081	3.11349	3.52975
ENSG00000239779	WBP1	protein_coding	WW domain binding protein 1	-0.556647	0.0378942	0.335964	2.49946	2.37348	1.41073	1.81961
ENSG00000184220	CMSS1	protein_coding	cms1 ribosomal small subunit homolog (yeast)	0.219243	0.0379235	0.336031	5.26367	5.47496	5.91513	6.2585
ENSG00000243649	CFB	protein_coding	complement factor B	-1.23152	0.0380763	0.337191	0.3766	0.252238	0.0917714	0.170381
ENSG00000130396	AFDN	protein_coding	myeloid/lymphoid or mixed-lineage leukemia; translocated to, 4	0.330417	0.0381154	0.337343	3.1972	3.45341	4.30505	3.8376
ENSG00000156463	SH3RF2	protein_coding	SH3 domain containing ring finger 2	0.566865	0.0381961	0.337863	0.978902	0.974414	1.59159	1.22683
ENSG00000239218	RPS20P22	transcribed_processed_pseudogene	ribosomal protein S20 pseudogene 22	-1.49662	0.0383589	NA	0.441945	0.347754	0.104381	0.169993
ENSG00000184524	CEND1	protein_coding	cell cycle exit and neuronal differentiation 1	-1.16114	0.0384113	0.339572	0.489094	0.521156	0.166858	0.271741
ENSG00000235552	RPL6P27	transcribed_processed_pseudogene	ribosomal protein L6 pseudogene 27	0.338751	0.0384339	0.339576	26.4111	26.4123	34.6566	30.4216
ENSG00000090238	YPEL3	protein_coding	yippee like 3	-0.391904	0.0384811	0.339718	6.02866	5.20513	4.32488	4.02883
ENSG00000072818	ACAP1	protein_coding	ArfGAP with coiled-coil, ankyrin repeat and PH domains 1	-0.568855	0.038494	0.339718	0.537363	0.540422	0.315155	0.392489
ENSG00000156030	ELMSAN1	protein_coding	ELM2 and Myb/SANT domain containing 1	-0.626799	0.0385327	0.339718	5.95802	5.4811	2.99962	4.2238
ENSG00000138613	APH1B	protein_coding	aph-1 homolog B, gamma-secretase subunit	0.597896	0.0385382	0.339718	1.31304	0.980249	1.7779	1.61493
ENSG00000111913	RIPOR2	protein_coding	family with sequence similarity 65 member B	-1.61517	0.0386211	NA	0.0845759	0.0480641	0.0144269	0.0281943
ENSG00000183688	RFLNB	protein_coding	family with sequence similarity 101 member B	-0.529914	0.0386743	0.340575	1.15079	1.18667	0.721877	0.85388
ENSG00000213585	VDAC1	protein_coding	voltage dependent anion channel 1	-0.152055	0.0386795	0.340575	221.978	210.459	187.724	191.509
ENSG00000167123	CERCAM	protein_coding	cerebral endothelial cell adhesion molecule	0.273722	0.0387601	0.341089	14.4351	13.1151	15.6065	16.862
ENSG00000255182	AC084125.2	processed_transcript	NA	1.03413	0.0388461	0.341466	0.146486	0.199013	0.271738	0.412026
ENSG00000144381	HSPD1	protein_coding	heat shock protein family D (Hsp60) member 1	0.272928	0.0388473	0.341466	173.252	184.321	198.546	222.499
ENSG00000261655	AC100803.2	sense_overlapping	NA	0.551741	0.0390468	0.343023	1.14127	1.13826	1.63529	1.62074
ENSG00000185262	UBALD2	protein_coding	UBA like domain containing 2	0.269053	0.0391215	0.343484	29.846	26.813	32.6392	33.938
ENSG00000107020	PLGRKT	protein_coding	plasminogen receptor with a C-terminal lysine	0.53707	0.0391679	0.343696	4.0815	3.91415	6.29667	5.01225
ENSG00000129566	TEP1	protein_coding	telomerase associated protein 1	-0.44902	0.0392684	0.344381	2.9428	2.97892	1.87028	2.35759
ENSG00000162889	MAPKAPK2	protein_coding	mitogen-activated protein kinase-activated protein kinase 2	0.128045	0.0393784	0.345149	31.1242	31.6167	33.1119	33.6797
ENSG00000267288	AC138150.2	antisense	NA	0.976042	0.039443	0.345518	0.583368	0.457184	1.21338	0.790435
ENSG00000167912	AC090152.1	antisense	NA	1.83817	0.0394683	NA	0.051413	0.19722	0.499888	0.334212
ENSG00000214194	SMIM30	protein_coding	long intergenic non-protein coding RNA 998	0.268676	0.0395001	0.345822	15.1482	14.7159	18.2369	16.8274
ENSG00000174197	MGA	protein_coding	MGA, MAX dimerization protein	-0.254329	0.0396112	0.346471	7.34886	7.1084	5.57801	6.23498
ENSG00000164253	WDR41	protein_coding	WD repeat domain 41	0.228624	0.0396214	0.346471	6.25927	6.75147	7.47812	7.36299
ENSG00000072274	TFRC	protein_coding	transferrin receptor	0.280068	0.0396416	0.346471	54.0098	57.4159	69.2321	62.5592
ENSG00000182376	AC138028.1	antisense	NA	1.53081	0.0396466	NA	0.0600623	0.102399	0.245888	0.200224
ENSG00000249915	PDCD6	protein_coding	programmed cell death 6	0.155991	0.0397103	0.346874	18.691	19.0773	19.9509	21.048
[truncated: 49,104 more rows]
